# Supplementary material for: Epigenetic Changes in Neonates Born to Mothers With Gestational Diabetes Mellitus May Be Associated With Neonatal Hypoglycaemia
Source: Front Endocrinol (Lausanne). 2021 Jun 29;12:690648. doi: 10.3389/fendo.2021.690648 (PMC8276691; doi:10.3389/fendo.2021.690648)
Supplement: Supplementary file 10 [file Table_2.xlsx]

## Sheet: Sheet1
Supplementary Table 2. Regression analysis between cord blood DNA methylation and neonatal 1 hour plasma glucose level.
			with sex, gestational age, CS and cell components			without covariates			with sex			with GA			with CS
	chr	position	Coefficient	SE	l-adjusted FDR p.value	Coefficient	SE	l-adjusted FDR p.value	Coefficient	SE	l-adjusted FDR p.value	Coefficient	SE	l-adjusted FDR p.value	Coefficient	SE	l-adjusted FDR p.value
cg08694578	2	241835147	0.00707979	0.00120839	0.0216327	0.00436077	0.00127561	0.296894	0.00435217	0.00128408	0.283507	0.00528426	0.00136024	0.326323	0.00546957	0.00118166	0.121809
cg11388673	8	144371779	-0.0331615	0.00590135	0.0386746	-0.0379684	0.00926791	0.1473	-0.0370432	0.00601112	0.000686127	-0.0324134	0.00889705	0.413226	-0.0371	0.00916045	0.249552
cg22424746	1	117753313	0.0048658	0.000888525	0.042628	0.00246047	0.00111072	0.59535	0.00249584	0.00117789	0.618614	0.00369311	0.00105273	0.454049	0.00331112	0.00109112	0.560877
cg14419205	14	103534883	0.00904602	0.00167468	0.042628	0.00857559	0.00172106	0.0347113	0.00857959	0.00146384	0.00179872	0.00894755	0.00179981	0.0740248	0.00871769	0.0017751	0.0920209
cg14126408	10	44705342	0.00922192	0.00171699	0.042628	0.00777074	0.0017607	0.0953197	0.00775212	0.00175589	0.0811218	0.00900557	0.00179629	0.0659425	0.00828896	0.00197673	0.204661
cg26151761	1	203025885	0.00495164	0.000922286	0.042628	0.00425377	0.001047	0.155918	0.00423821	0.00102517	0.125928	0.00444422	0.00106948	0.267309	0.00447955	0.00107441	0.211798
cg09818265	1	57917333	0.00956345	0.00178718	0.042628	0.0088847	0.00174873	0.0282578	0.00883427	0.00164039	0.0107971	0.00950031	0.0017858	0.0452602	0.00914312	0.00172227	0.0543428
cg12217831	8	40958960	0.00892835	0.00167598	0.042628	0.00725489	0.00168689	0.108774	0.00707025	0.00155517	0.0708934	0.00899068	0.00177747	0.0630011	0.00722999	0.0017027	0.198635
cg08799779	8	144371965	-0.0321745	0.00611666	0.0485667	-0.0376316	0.00822986	0.0786349	-0.0366458	0.00555166	0.000142356	-0.0312522	0.00816472	0.350685	-0.036974	0.00832024	0.155056
cg09399476	12	9838211	0.00666723	0.00127262	0.0485667	0.00583167	0.0016459	0.2666	0.00588832	0.0016023	0.215626	0.00581938	0.00168742	0.476191	0.00629605	0.00168197	0.326524
cg27052152	12	55027176	0.010687	0.00204114	0.0485667	0.00772861	0.00224708	0.292915	0.0078337	0.00217005	0.230155	0.00901585	0.00237455	0.368635	0.00843523	0.00231189	0.355033
cg18158709	2	235598570	0.00191844	0.000367827	0.0491311	0.0014526	0.00034707	0.130541	0.00144673	0.000348944	0.124736	0.00182694	0.000354205	0.0544245	0.00152709	0.000379759	0.25597
Chr: chromosome, CS: cesarean section, SE: standard error, FDR: false discovery rate.
_x0001_
