# Supplementary material for: Epigenetic Changes in Neonates Born to Mothers With Gestational Diabetes Mellitus May Be Associated With Neonatal Hypoglycaemia
Source: Front Endocrinol (Lausanne). 2021 Jun 29;12:690648. doi: 10.3389/fendo.2021.690648 (PMC8276691; doi:10.3389/fendo.2021.690648)
Supplement: Supplementary file 11 [file Table_3.xlsx]

## Sheet: Sheet1
Supplementary Table 3: GWAS Catalogue Output for neonatal hypoglycaemia (SNPs within 1Mb of Associated CpG sites) (hg38)
focused Cg	SNPS	CHR_ID	CHR_POS	DISEASE/TRAIT	OR or BETA	95% CI (TEXT)	P-VALUE	LINK
cg09818265	rs41452950	1	56954954	Blood protein levels	0.95	[0.85-1.05] unit increase	1e-70	www.ncbi.nlm.nih.gov/pubmed/29875488
cg09818265	rs1013579	1	56956811	Blood protein levels	0.7941	[0.58-1.01] unit decrease	9e-13	www.ncbi.nlm.nih.gov/pubmed/28240269
cg09818265	rs1013579	1	56956811	Blood protein levels	0.7208	[0.5-0.94] unit decrease	1e-10	www.ncbi.nlm.nih.gov/pubmed/28240269
cg09818265	rs1013579	1	56956811	Blood protein levels	0.87	[0.71-1.03] unit increase	3e-29	www.ncbi.nlm.nih.gov/pubmed/29875488
cg09818265	rs1013579	1	56956811	Blood protein levels	0.78	[0.62-0.94] unit increase	9e-24	www.ncbi.nlm.nih.gov/pubmed/29875488
cg09818265	rs1013579	1	56956811	Blood protein levels	0.76	[0.6-0.92] unit increase	1e-22	www.ncbi.nlm.nih.gov/pubmed/29875488
cg09818265	rs668555	1	56960781	Blood protein levels	0.3227	[0.23-0.42] unit increase	2e-11	www.ncbi.nlm.nih.gov/pubmed/28240269
cg09818265	rs12092641	1	56961277	Blood protein levels	0.46	[0.34-0.58] unit increase	7e-17	www.ncbi.nlm.nih.gov/pubmed/29875488
cg09818265	rs12092641	1	56961277	Blood protein levels	0.48	[0.36-0.6] unit increase	3e-18	www.ncbi.nlm.nih.gov/pubmed/29875488
cg09818265	rs78501968	1	56965578	Blood protein levels	0.42	[0.32-0.52] unit increase	1e-15	www.ncbi.nlm.nih.gov/pubmed/29875488
cg09818265	rs3754260	1	57086566	Adolescent idiopathic scoliosis			9e-42	www.ncbi.nlm.nih.gov/pubmed/30019117
cg09818265	rs264038	1	57204141	Household income (MTAG)	0.0119759	[0.008-0.0159] unit increase	3e-09	www.ncbi.nlm.nih.gov/pubmed/31844048
cg09818265	rs548897	1	57252357	Educational attainment (years of education)	0.0081	[0.0054-0.0108] unit increase	1e-08	www.ncbi.nlm.nih.gov/pubmed/30038396
cg09818265	rs663234	1	57269922	Educational attainment (MTAG)	0.0081	[0.0056-0.0106] unit increase	2e-09	www.ncbi.nlm.nih.gov/pubmed/30038396
cg09818265	rs74834332	1	57273491	Logical memory (delayed recall) in normal cognition	0.79	[0.52-1.06] unit increase	4e-08	www.ncbi.nlm.nih.gov/pubmed/29274321
cg09818265	rs11588755	1	57353532	Insomnia	1.0352	[1.02-1.05]	5e-09	www.ncbi.nlm.nih.gov/pubmed/30804565
cg09818265	rs76484449	1	57363762	Body mass index			4e-10	www.ncbi.nlm.nih.gov/pubmed/30595370
cg09818265	rs76484449	1	57363762	Body mass index			1e-09	www.ncbi.nlm.nih.gov/pubmed/31669095
cg09818265	rs6669975	1	57365576	Highest math class taken (MTAG)	0.011	[0.0077-0.0143] unit increase	3e-11	www.ncbi.nlm.nih.gov/pubmed/30038396
cg09818265	rs6669975	1	57365576	Highest math class taken	0.0139	[0.0094-0.0184] unit increase	1e-09	www.ncbi.nlm.nih.gov/pubmed/30038396
cg09818265	rs2113453	1	57368017	Self-reported math ability (MTAG)	0.0131	[0.0096-0.0166] unit increase	4e-13	www.ncbi.nlm.nih.gov/pubmed/30038396
cg09818265	rs12405761	1	57385242	Insomnia symptoms (never/rarely vs. usually)	1.03	[1.02-1.04]	1e-11	www.ncbi.nlm.nih.gov/pubmed/30804566
cg09818265	rs12405761	1	57385242	Insomnia symptoms (never/rarely vs. sometimes/usually)	1.03	[1.02-1.04]	2e-08	www.ncbi.nlm.nih.gov/pubmed/30804566
cg09818265	rs540431	1	57393849	Sleep duration	0.01442	[0.0096-0.0193] unit decrease	5e-09	www.ncbi.nlm.nih.gov/pubmed/30804565
cg09818265	rs17425189	1	57397277	Risk-taking tendency (4-domain principal component model)	0.0201872	[0.014-0.027] unit increase	3e-09	www.ncbi.nlm.nih.gov/pubmed/30643258
cg09818265	rs269051	1	57401012	Self-reported math ability	0.0138	[0.0099-0.0177] unit increase	2e-12	www.ncbi.nlm.nih.gov/pubmed/30038396
cg09818265	rs17425707	1	57409207	Body mass index	0.0173	[0.012-0.023] unit decrease	6e-10	www.ncbi.nlm.nih.gov/pubmed/30239722
cg09818265	rs4620568	1	57496274	Self-reported math ability (MTAG)	0.0107	[0.007-0.0144] unit decrease	2e-08	www.ncbi.nlm.nih.gov/pubmed/30038396
cg09818265	rs2185602	1	57587482	Highest math class taken (MTAG)	0.0103	[0.0066-0.014] unit decrease	3e-08	www.ncbi.nlm.nih.gov/pubmed/30038396
cg09818265	rs3131749	1	57783986	Educational attainment (years of education)	0.0093	[0.0066-0.012] unit increase	8e-11	www.ncbi.nlm.nih.gov/pubmed/30038396
cg09818265	rs852771	1	57822645	Educational attainment (years of education)	0.0092	[0.0063-0.0121] unit increase	2e-09	www.ncbi.nlm.nih.gov/pubmed/30038396
cg09818265	rs852771	1	57822645	Educational attainment (MTAG)	0.0089	[0.0062-0.0116] unit increase	5e-10	www.ncbi.nlm.nih.gov/pubmed/30038396
cg09818265	rs852787	1	57836430	Coronary artery disease	1.29	[1.21-1.38]	2e-14	www.ncbi.nlm.nih.gov/pubmed/29472232
cg09818265	rs723714	1	57848515	Cerebrospinal fluid sTREM-2 levels	1607.03	NR unit decrease	1e-09	www.ncbi.nlm.nih.gov/pubmed/31708768
cg22424746	rs624988	1	116721168	Rheumatoid arthritis	1.09	[1.06-1.12]	8e-10	www.ncbi.nlm.nih.gov/pubmed/24390342
cg22424746	rs810048	1	116767674	Medication use (thyroid preparations)	0.0916613	[0.059-0.124] unit decrease	4e-08	www.ncbi.nlm.nih.gov/pubmed/31015401
cg22424746	rs1013910	1	116868761	Eosinophil counts			5e-09	www.ncbi.nlm.nih.gov/pubmed/30595370
cg22424746	rs4546904	1	116945089	Blood protein levels	1.26	[1.18-1.34] unit increase	4e-240	www.ncbi.nlm.nih.gov/pubmed/29875488
cg22424746	rs4233450	1	116947639	Blood protein levels	0.478	[0.42-0.54] unit increase	2e-50	www.ncbi.nlm.nih.gov/pubmed/30072576
cg22424746	rs4233450	1	116947639	Blood protein levels	1	[0.94-1.06] unit increase	2e-273	www.ncbi.nlm.nih.gov/pubmed/29875488
cg22424746	rs77786465	1	116969182	Blood protein levels	0.53	[0.45-0.61] unit decrease	1e-43	www.ncbi.nlm.nih.gov/pubmed/29875488
cg22424746	rs1127655	1	116987885	Type 2 diabetes	0.0438	[0.028-0.059] unit increase	2e-08	www.ncbi.nlm.nih.gov/pubmed/30054458
cg22424746	rs1127215	1	116990168	Type 2 diabetes	1.05	[1.04-1.06]	2e-13	www.ncbi.nlm.nih.gov/pubmed/30297969
cg22424746	rs12130298	1	117001709	White blood cell count			5e-10	www.ncbi.nlm.nih.gov/pubmed/30595370
cg22424746	rs34644694	1	117274369	Worry	0.01577	[0.011-0.021] unit decrease	3e-09	www.ncbi.nlm.nih.gov/pubmed/29942085
cg22424746	rs907662	1	117306200	Self-rated health	0.027	[NR] unit decrease	4e-08	www.ncbi.nlm.nih.gov/pubmed/27864402
cg22424746	rs1289861	1	117311291	Educational attainment (MTAG)	0.0094	[0.0063-0.0125] unit decrease	2e-09	www.ncbi.nlm.nih.gov/pubmed/30038396
cg22424746	rs1289863	1	117312067	Blood protein levels	0.21	[0.16-0.26] unit increase	2e-15	www.ncbi.nlm.nih.gov/pubmed/30072576
cg22424746	rs2458370	1	117332322	Educational attainment (years of education)	0.0086	[0.0057-0.0115] unit decrease	4e-09	www.ncbi.nlm.nih.gov/pubmed/30038396
cg22424746	rs1289939	1	117401813	Insomnia	1.04167	[1.03-1.06]	6e-09	www.ncbi.nlm.nih.gov/pubmed/30804565
cg22424746	rs35505705	1	117427159	Blood protein levels	0.27	[0.21-0.33] unit decrease	1e-20	www.ncbi.nlm.nih.gov/pubmed/29875488
cg22424746	rs3820500	1	117470700	Smoking initiation (ever regular vs never regular) (MTAG)	0.00725812	[0.005-0.0095] unit increase	2e-10	www.ncbi.nlm.nih.gov/pubmed/30643251
cg22424746	rs2767322	1	117540966	Highest math class taken (MTAG)	0.0141	[0.01-0.0182] unit increase	5e-11	www.ncbi.nlm.nih.gov/pubmed/30038396
cg22424746	rs2767322	1	117540966	Highest math class taken	0.0189	[0.013-0.025] unit decrease	2e-10	www.ncbi.nlm.nih.gov/pubmed/30038396
cg22424746	rs2767322	1	117540966	Educational attainment (MTAG)	0.012	[0.0087-0.0153] unit increase	4e-12	www.ncbi.nlm.nih.gov/pubmed/30038396
cg22424746	rs17613339	1	117596918	Monocyte percentage of white cells	0.0337812	[0.023-0.044] unit increase	3e-10	www.ncbi.nlm.nih.gov/pubmed/27863252
cg22424746	rs12409929	1	117597720	Granulocyte percentage of myeloid white cells	0.0305912	[0.021-0.04] unit decrease	3e-10	www.ncbi.nlm.nih.gov/pubmed/27863252
cg22424746	rs320369	1	117600895	Triglyceride levels	0.0122743	[0.0081-0.0165] unit increase	1e-08	www.ncbi.nlm.nih.gov/pubmed/32203549
cg22424746	rs34754277	1	117605270	Immature fraction of reticulocytes	0.0371107	[0.028-0.046] unit decrease	6e-15	www.ncbi.nlm.nih.gov/pubmed/27863252
cg22424746	rs41276588	1	117605762	Offspring birth weight	0.019227	[0.013-0.026] unit increase	2e-08	www.ncbi.nlm.nih.gov/pubmed/31043758
cg22424746	rs35986908	1	117608080	Mean platelet volume	0.0349136	[0.026-0.044] unit decrease	4e-15	www.ncbi.nlm.nih.gov/pubmed/27863252
cg22424746	rs11587735	1	117610389	High light scatter reticulocyte percentage of red cells	0.0567615	[0.047-0.066] unit decrease	2e-32	www.ncbi.nlm.nih.gov/pubmed/27863252
cg22424746	rs11587735	1	117610389	Reticulocyte count	0.0539053	[0.045-0.063] unit decrease	2e-29	www.ncbi.nlm.nih.gov/pubmed/27863252
cg22424746	rs11587735	1	117610389	High light scatter reticulocyte count	0.0544079	[0.045-0.064] unit decrease	6e-30	www.ncbi.nlm.nih.gov/pubmed/27863252
cg22424746	rs11587735	1	117610389	Reticulocyte fraction of red cells	0.0585102	[0.049-0.068] unit decrease	2e-34	www.ncbi.nlm.nih.gov/pubmed/27863252
cg22424746	rs826415	1	117611355	Mean corpuscular volume	0.0351279	[0.028-0.043] unit increase	3e-20	www.ncbi.nlm.nih.gov/pubmed/27863252
cg22424746	rs826415	1	117611355	Mean corpuscular hemoglobin	0.0384762	[0.031-0.046] unit increase	9e-24	www.ncbi.nlm.nih.gov/pubmed/27863252
cg22424746	rs67224956	1	117611953	Mean corpuscular hemoglobin	0.03388	[0.022-0.046] unit decrease novel	4e-08	www.ncbi.nlm.nih.gov/pubmed/29403010
cg22424746	rs3767809	1	117612209	Red blood cell count			1e-19	www.ncbi.nlm.nih.gov/pubmed/30595370
cg22424746	rs34039852	1	117612481	Mean corpuscular hemoglobin	0.0273981	[0.018-0.037] unit decrease	7e-09	www.ncbi.nlm.nih.gov/pubmed/27863252
cg22424746	rs143811622	1	117612524	Platelet distribution width	0.0350002	[0.027-0.043] unit decrease	6e-16	www.ncbi.nlm.nih.gov/pubmed/27863252
cg22424746	rs11464707	1	117618398	Mean corpuscular volume	0.0279616	[0.019-0.037] unit decrease	4e-09	www.ncbi.nlm.nih.gov/pubmed/27863252
cg22424746	rs11580646	1	117619797	Monocyte count	0.0308018	[0.021-0.04] unit increase	2e-10	www.ncbi.nlm.nih.gov/pubmed/27863252
cg22424746	rs77871185	1	117623709	Mean corpuscular hemoglobin			2e-11	www.ncbi.nlm.nih.gov/pubmed/30595370
cg22424746	rs11581122	1	117626204	Mean corpuscular volume	0.0342	[0.022-0.046] unit decrease novel	4e-08	www.ncbi.nlm.nih.gov/pubmed/29403010
cg22424746	rs12033311	1	117644577	Mean corpuscular hemoglobin			4e-37	www.ncbi.nlm.nih.gov/pubmed/30595370
cg22424746	rs7529522	1	117687599	Breast cancer	1.06	[1.04-1.08] (Oncoarray)	2e-10	www.ncbi.nlm.nih.gov/pubmed/29059683
cg22424746	rs1891556	1	117700242	Height			1e-09	www.ncbi.nlm.nih.gov/pubmed/30595370
cg22424746	rs10923397	1	117708521	Mean corpuscular volume	0.0384635	[0.029-0.048] unit increase	1e-15	www.ncbi.nlm.nih.gov/pubmed/27863252
cg22424746	rs10923397	1	117708521	Mean corpuscular hemoglobin	0.0465441	[0.037-0.056] unit increase	4e-22	www.ncbi.nlm.nih.gov/pubmed/27863252
cg22424746	rs10923397	1	117708521	Mean corpuscular hemoglobin			8e-62	www.ncbi.nlm.nih.gov/pubmed/30595370
cg22424746	rs10923398	1	117708553	Red cell distribution width	0.0333861	[0.023-0.043] unit decrease	2e-11	www.ncbi.nlm.nih.gov/pubmed/28957414
cg22424746	rs10923398	1	117708553	Red cell distribution width	0.0324378	[0.023-0.041] unit decrease	2e-12	www.ncbi.nlm.nih.gov/pubmed/27863252
cg22424746	rs10923398	1	117708553	Red cell distribution width			5e-35	www.ncbi.nlm.nih.gov/pubmed/30595370
cg22424746	rs1539441 x rs7941245	1 x 11	117681976 x 37358762	Neurofibrillary tangles (SNP x SNP interaction)			1e-09	www.ncbi.nlm.nih.gov/pubmed/32450446
cg22424746	rs1539441 x rs11788686	1 x 9	117681976 x 110554915	Neurofibrillary tangles (SNP x SNP interaction)			3e-11	www.ncbi.nlm.nih.gov/pubmed/32450446
cg09818265	rs2332329 x rs12407896	18 x 1	61373129 x 57468283	Neurofibrillary tangles (SNP x SNP interaction)			3e-08	www.ncbi.nlm.nih.gov/pubmed/32450446
cg09818265	rs7367131 x rs9951855	1 x 18	82566523 x 57893127	Total PHF-tau (SNP x SNP interaction)			4e-09	www.ncbi.nlm.nih.gov/pubmed/32450446
cg26151761	rs11576909	1	202843526	Macular thickness	0.885	[0.75-1.02] unit decrease	2e-38	www.ncbi.nlm.nih.gov/pubmed/30535121
cg26151761	rs7539542	1	202940846	Mean platelet volume	0.0273118	[0.02-0.035] unit decrease	5e-12	www.ncbi.nlm.nih.gov/pubmed/27863252
cg26151761	rs10753933	1	203057086	Atrial fibrillation	1.08	[1.06-1.09]	6e-25	www.ncbi.nlm.nih.gov/pubmed/29892015
cg26151761	rs10753933	1	203057086	Atrial fibrillation	1.06	[1.05-1.08]	1e-19	www.ncbi.nlm.nih.gov/pubmed/30061737
cg26151761	rs17461925	1	203057463	Atrial fibrillation	1.077	[1.053-1.102]	9e-11	www.ncbi.nlm.nih.gov/pubmed/28416822
cg26151761	rs4590732	1	203059583	Atrial fibrillation	1.07	[1.05-1.09]	1e-18	www.ncbi.nlm.nih.gov/pubmed/29892015
cg26151761	rs3737883	1	203065778	Early onset atrial fibrillation	1.48	[1.31-1.68]	2e-09	www.ncbi.nlm.nih.gov/pubmed/28460022
cg26151761	rs61745017	1	203085523	Height			8e-09	www.ncbi.nlm.nih.gov/pubmed/30595370
cg26151761	rs7555556	1	203121848	Asthma			7e-16	www.ncbi.nlm.nih.gov/pubmed/32296059
cg26151761	rs903361	1	203122146	Asthma			4e-12	www.ncbi.nlm.nih.gov/pubmed/31361310
cg26151761	rs903361	1	203122146	Asthma	1.04658	[1.03-1.06]	1e-11	www.ncbi.nlm.nih.gov/pubmed/31619474
cg26151761	rs903361	1	203122146	Respiratory diseases			5e-10	www.ncbi.nlm.nih.gov/pubmed/30595370
cg26151761	rs7538512	1	203122931	Asthma	1.04415	[1.03120308041067-1.05725391787758]	1e-11	www.ncbi.nlm.nih.gov/pubmed/32296059
cg26151761	rs12023876	1	203124073	Asthma (childhood onset)			7e-12	www.ncbi.nlm.nih.gov/pubmed/31669095
cg26151761	rs12023876	1	203124073	Asthma	1.048	[1.03-1.06]	9e-11	www.ncbi.nlm.nih.gov/pubmed/30929738
cg26151761	rs12023876	1	203124073	Asthma (childhood onset)	1.074	[1.06-1.09]	5e-21	www.ncbi.nlm.nih.gov/pubmed/30929738
cg26151761	rs12023876	1	203124073	Asthma (childhood onset)	1.102	[1.068-1.137]	1e-09	www.ncbi.nlm.nih.gov/pubmed/31036433
cg26151761	rs1874142	1	203125278	Waist-to-hip ratio adjusted for BMI			1e-09	www.ncbi.nlm.nih.gov/pubmed/31669095
cg26151761	rs1874142	1	203125278	Waist-hip ratio			9e-09	www.ncbi.nlm.nih.gov/pubmed/30595370
cg26151761	rs2228079	1	203129147	Asthma	1.04705	[1.03-1.06]	8e-12	www.ncbi.nlm.nih.gov/pubmed/31959851
cg26151761	rs6683383	1	203131376	Asthma	1.062	[1.040-1.084]	1e-08	www.ncbi.nlm.nih.gov/pubmed/27182965
cg26151761	rs33996239	1	203140673	Systolic blood pressure	0.3538	[0.25-0.46] mmHg decrease	2e-10	www.ncbi.nlm.nih.gov/pubmed/30224653
cg26151761	rs903357	1	203178482	Blood protein levels	0.303695	[NR] unit decrease	1e-34	www.ncbi.nlm.nih.gov/pubmed/30072576
cg26151761	rs903357	1	203178482	Blood protein levels	0.934	[0.9-0.97] unit increase	1e-300	www.ncbi.nlm.nih.gov/pubmed/30072576
cg26151761	rs4950928	1	203186754	YKL-40 levels	0.3	[NR] ng/ml decrease	1e-13	www.ncbi.nlm.nih.gov/pubmed/18403759
cg26151761	rs10399805	1	203186870	Blood protein levels	0.95	[0.89-1.01] unit increase	7e-168	www.ncbi.nlm.nih.gov/pubmed/29875488
cg26151761	rs946261	1	203188745	Blood protein levels	0.56	[0.52-0.6] unit decrease	2e-120	www.ncbi.nlm.nih.gov/pubmed/29875488
cg26151761	rs2153101	1	203199346	Blood protein levels in cardiovascular risk	0.62	unit decrease	2e-236	www.ncbi.nlm.nih.gov/pubmed/28369058
cg26151761	rs2153101	1	203199346	Blood protein levels	0.748832	[0.64-0.86] unit increase	3e-41	www.ncbi.nlm.nih.gov/pubmed/28915241
cg26151761	rs2486950	1	203205542	Blood protein levels			8e-111	www.ncbi.nlm.nih.gov/pubmed/28240269
cg26151761	rs12141375	1	203212234	Cerebrospinal fluid biomarker levels			6e-31	www.ncbi.nlm.nih.gov/pubmed/28031287
cg26151761	rs12141375	1	203212234	Blood protein levels	0.9899	[0.91-1.07] unit decrease	9e-108	www.ncbi.nlm.nih.gov/pubmed/28240269
cg26151761	rs4950937	1	203213164	Blood protein levels	0.4856	[0.4-0.58] unit increase	1e-24	www.ncbi.nlm.nih.gov/pubmed/28240269
cg26151761	rs872583	1	203215638	Blood protein levels	0.286949	[NR] unit decrease	7e-21	www.ncbi.nlm.nih.gov/pubmed/30072576
cg26151761	rs872583	1	203215638	Blood protein levels	1.072	[1.02-1.12] unit increase	1e-300	www.ncbi.nlm.nih.gov/pubmed/30072576
cg26151761	rs73068228	1	203229953	Blood protein levels	0.8	[0.7-0.9] unit increase	4e-67	www.ncbi.nlm.nih.gov/pubmed/29875488
cg26151761	rs17534202	1	203312047	Mean corpuscular volume	0.0383943	[0.031-0.045] unit decrease	3e-27	www.ncbi.nlm.nih.gov/pubmed/27863252
cg26151761	rs17534202	1	203312047	Red cell distribution width	0.0240075	[0.016-0.032] unit decrease	5e-10	www.ncbi.nlm.nih.gov/pubmed/28957414
cg26151761	rs17534202	1	203312047	Red cell distribution width	0.0267178	[0.02-0.034] unit decrease	6e-14	www.ncbi.nlm.nih.gov/pubmed/27863252
cg26151761	rs17534202	1	203312047	Immature fraction of reticulocytes	0.0251855	[0.018-0.032] unit decrease	2e-12	www.ncbi.nlm.nih.gov/pubmed/27863252
cg26151761	rs17534202	1	203312047	Mean corpuscular hemoglobin	0.0360883	[0.029-0.043] unit decrease	4e-24	www.ncbi.nlm.nih.gov/pubmed/27863252
cg26151761	rs17534202	1	203312047	Red blood cell count	0.0249336	[0.018-0.032] unit increase	3e-12	www.ncbi.nlm.nih.gov/pubmed/27863252
cg26151761	rs17534202	1	203312047	Red blood cell count			1e-16	www.ncbi.nlm.nih.gov/pubmed/30595370
cg26151761	rs17534202	1	203312047	Mean corpuscular hemoglobin			4e-48	www.ncbi.nlm.nih.gov/pubmed/30595370
cg26151761	rs17534202	1	203312047	Red cell distribution width			3e-46	www.ncbi.nlm.nih.gov/pubmed/30595370
cg26151761	rs4971253	1	203352286	Blood protein levels	0.25	[0.16-0.34] unit increase	3e-08	www.ncbi.nlm.nih.gov/pubmed/30072576
cg26151761	rs72743610	1	203466178	Blood protein levels	1.09	[0.85-1.33] unit decrease	8e-20	www.ncbi.nlm.nih.gov/pubmed/29875488
cg26151761	rs41313926	1	203483281	Blood protein levels	2.36	[2.12-2.6] unit increase	1e-91	www.ncbi.nlm.nih.gov/pubmed/29875488
cg26151761	rs41313926	1	203483281	Blood protein levels	1.17	[0.93-1.41] unit increase	6e-22	www.ncbi.nlm.nih.gov/pubmed/29875488
cg26151761	rs13303252	1	203516014	Body mass index	0.0153	[0.01-0.02] unit increase	9e-10	www.ncbi.nlm.nih.gov/pubmed/30239722
cg26151761	rs13303252	1	203516014	Body mass index			1e-09	www.ncbi.nlm.nih.gov/pubmed/31669095
cg26151761	rs4971239	1	203522022	Body mass index			1e-10	www.ncbi.nlm.nih.gov/pubmed/30595370
cg26151761	rs6691427	1	203540920	Waist-to-hip ratio adjusted for BMI	0.0115	[0.0076-0.0154] unit decrease	6e-09	www.ncbi.nlm.nih.gov/pubmed/30239722
cg26151761	rs6691427	1	203540920	Waist-to-hip ratio adjusted for BMI			2e-08	www.ncbi.nlm.nih.gov/pubmed/31669095
cg26151761	rs36043408	1	203542364	Triglyceride levels	0.0128509	[0.009-0.0167] unit increase	1e-10	www.ncbi.nlm.nih.gov/pubmed/32203549
cg26151761	rs6685593	1	203546947	Hip circumference variance			6e-11	www.ncbi.nlm.nih.gov/pubmed/31453325
cg26151761	rs6685593	1	203546947	Hip circumference			2e-12	www.ncbi.nlm.nih.gov/pubmed/31453325
cg26151761	rs2821231	1	203549254	Triglycerides	0.0146	[0.0097-0.0195]	3e-09	www.ncbi.nlm.nih.gov/pubmed/30275531
cg26151761	rs6695980	1	203550066	Triglycerides	0.022	unit increase	3e-08	www.ncbi.nlm.nih.gov/pubmed/29507422
cg26151761	rs946857; rs12021648; rs2095981; rs12404969; rs10920452; rs12038816; rs10920447; rs4950866; rs4950867; rs10920451; rs7517181; rs7550433; rs12404945; rs2153441	1;1;1;1;1;1;1;1;1;1;1;1;1;1	202649545;202662789;202677135;202653298;202672212;202681497;202665535;202673879;202674080;202672162;202660617;202660596;202653174;202659448	Core binding factor acute myeloid leukemia			9e-10	www.ncbi.nlm.nih.gov/pubmed/27903959
cg26151761	rs1046529 x rs12772099	1 x 10	203023826 x 86045502	Total PHF-tau (SNP x SNP interaction)			1e-16	www.ncbi.nlm.nih.gov/pubmed/32450446
cg26151761	rs1046529 x rs8131512	1 x 21	203023826 x 21776930	Total PHF-tau (SNP x SNP interaction)			1e-08	www.ncbi.nlm.nih.gov/pubmed/32450446
cg26151761	rs1046529 x rs1890512	1 x 6	203023826 x 104532675	Total PHF-tau (SNP x SNP interaction)			3e-16	www.ncbi.nlm.nih.gov/pubmed/32450446
cg26151761	rs13303252 x rs13292245	1 x 9	203516014 x 32914478	Total PHF-tau (SNP x SNP interaction)			1e-09	www.ncbi.nlm.nih.gov/pubmed/32450446
cg26151761	rs1046529 x rs11144600	1 x 9	203023826 x 75733515	Total PHF-tau (SNP x SNP interaction)			4e-09	www.ncbi.nlm.nih.gov/pubmed/32450446
cg26151761	rs1334110 x rs4652997	20 x 1	57924823 x 34213465	Total PHF-tau (SNP x SNP interaction)			2e-09	www.ncbi.nlm.nih.gov/pubmed/32450446
cg26151761	rs17767642 x rs1046529	2 x 1	117603260 x 203023826	Total PHF-tau (SNP x SNP interaction)			1e-15	www.ncbi.nlm.nih.gov/pubmed/32450446
cg26151761	rs17767642 x rs1046529	2 x 1	117603260 x 203023826	Total PHF-tau (SNP x SNP interaction)			1e-15	www.ncbi.nlm.nih.gov/pubmed/32450446
cg18158709	rs4663379	2	234301151	Triglyceride levels	6.078	z-score increase	1e-09	www.ncbi.nlm.nih.gov/pubmed/30108155
cg18158709	rs7575512	2	234301649	Hip bone size	0.13	[0.091-0.169] unit increase	3e-10	www.ncbi.nlm.nih.gov/pubmed/32314116
cg18158709	rs7575512	2	234301649	Bone mineral density (hip) and hip bone size			1e-09	www.ncbi.nlm.nih.gov/pubmed/32314116
cg18158709	rs11887188	2	234394166	Blood pressure measurement (high sodium and potassium intervention)	3.28	[2.14-4.42] mmHg decrease	2e-08	www.ncbi.nlm.nih.gov/pubmed/24165912
cg18158709	rs13024279	2	234563951	Central corneal thickness	2.282	[1.51-3.06] unit decrease	9e-09	www.ncbi.nlm.nih.gov/pubmed/29760442
cg18158709	rs1405130	2	234655048	Coronary artery disease	0.0325	[0.021-0.044] unit increase	1e-08	www.ncbi.nlm.nih.gov/pubmed/29212778
cg18158709	rs1017494	2	234770601	Asthma or allergic disease (pleiotropy)	1.06383		2e-16	www.ncbi.nlm.nih.gov/pubmed/29785011
cg08694578	rs4074478	2	240506923	Blood protein levels	0.42	[0.34-0.5] unit increase	4e-25	www.ncbi.nlm.nih.gov/pubmed/29875488
cg08694578	rs4305276	2	240555596	Mean platelet volume	0.008	[0.006-0.01] ln(fl) increase	2e-11	www.ncbi.nlm.nih.gov/pubmed/22139419
cg08694578	rs78909033	2	240571486	Platelet count	0.0653096	[0.055-0.076] unit increase	1e-34	www.ncbi.nlm.nih.gov/pubmed/27863252
cg08694578	rs78909033	2	240571486	Mean corpuscular hemoglobin	0.0308009	[0.021-0.041] unit increase	3e-09	www.ncbi.nlm.nih.gov/pubmed/27863252
cg08694578	rs78909033	2	240571486	Platelet distribution width	0.0730543	[0.063-0.083] unit decrease	3e-44	www.ncbi.nlm.nih.gov/pubmed/27863252
cg08694578	rs78909033	2	240571486	Mean platelet volume	0.170733	[0.16-0.18] unit decrease	5e-230	www.ncbi.nlm.nih.gov/pubmed/27863252
cg08694578	rs78909033	2	240571486	Red blood cell count			1e-20	www.ncbi.nlm.nih.gov/pubmed/30595370
cg08694578	rs78909033	2	240571486	Mean corpuscular hemoglobin			1e-16	www.ncbi.nlm.nih.gov/pubmed/30595370
cg08694578	rs4676410	2	240624322	Sclerosing cholangitis and ulcerative colitis (combined)	1.38	[1.24-1.53]	2e-09	www.ncbi.nlm.nih.gov/pubmed/22821403
cg08694578	rs4676410	2	240624322	Ankylosing spondylitis	1.13		1e-08	www.ncbi.nlm.nih.gov/pubmed/23749187
cg08694578	rs4676410	2	240624322	Inflammatory bowel disease			4e-18	www.ncbi.nlm.nih.gov/pubmed/26192919
cg08694578	rs4676410	2	240624322	Eosinophil counts			7e-09	www.ncbi.nlm.nih.gov/pubmed/30595370
cg08694578	rs34236350	2	240628909	Monocyte count	0.0333009	[0.024-0.042] unit decrease	6e-13	www.ncbi.nlm.nih.gov/pubmed/27863252
cg08694578	rs3749171	2	240630275	Chronic inflammatory diseases (ankylosing spondylitis, Crohn's disease, psoriasis, primary sclerosing cholangitis, ulcerative colitis) (pleiotropy)			2e-25	www.ncbi.nlm.nih.gov/pubmed/26974007
cg08694578	rs3749171	2	240630275	Inflammatory bowel disease	1.135	[1.093-1.177]	3e-21	www.ncbi.nlm.nih.gov/pubmed/23128233
cg08694578	rs3749171	2	240630275	Ulcerative colitis	1.15334	[1.12-1.19]	4e-18	www.ncbi.nlm.nih.gov/pubmed/26192919
cg08694578	rs3749172	2	240630832	Crohn's disease	1.45	[1.29-1.61]	6e-11	www.ncbi.nlm.nih.gov/pubmed/25489960
cg08694578	rs4676408	2	240634984	Ulcerative colitis			1e-17	www.ncbi.nlm.nih.gov/pubmed/28067908
cg08694578	rs4676408	2	240634984	Inflammatory bowel disease			8e-15	www.ncbi.nlm.nih.gov/pubmed/28067908
cg08694578	rs4676406	2	240639691	Ulcerative colitis	1.14	[1.09-1.18]	8e-11	www.ncbi.nlm.nih.gov/pubmed/21297633
cg08694578	rs4676406	2	240639691	Chronic inflammatory diseases (ankylosing spondylitis, Crohn's disease, psoriasis, primary sclerosing cholangitis, ulcerative colitis) (pleiotropy)			6e-10	www.ncbi.nlm.nih.gov/pubmed/26974007
cg08694578	rs13027102	2	240778301	Self-reported math ability	0.013	[0.0083-0.0177] unit decrease	4e-08	www.ncbi.nlm.nih.gov/pubmed/30038396
cg08694578	rs734586	2	240795337	Height			6e-26	www.ncbi.nlm.nih.gov/pubmed/30595370
cg08694578	rs117639576	2	240843622	Height	0.0431948	[0.03-0.057] unit increase	5e-10	www.ncbi.nlm.nih.gov/pubmed/31562340
cg08694578	rs4344931	2	240879110	Height	0.02	[0.014-0.026] unit decrease	8e-10	www.ncbi.nlm.nih.gov/pubmed/25282103
cg08694578	rs4675874	2	240880379	Blood metabolite levels	0.024	[0.018-0.03] unit decrease	3e-20	www.ncbi.nlm.nih.gov/pubmed/24816252
cg08694578	rs6748734	2	240898035	Urinary metabolites	0.0861	[NR] unit increase	7e-18	www.ncbi.nlm.nih.gov/pubmed/26352407
cg08694578	rs6752657	2	240901124	Lung function (FVC)			2e-15	www.ncbi.nlm.nih.gov/pubmed/30595370
cg08694578	rs6739772	2	240901294	Hip circumference adjusted for BMI	0.0299	[0.02-0.04] unit decrease	2e-09	www.ncbi.nlm.nih.gov/pubmed/25673412
cg08694578	rs6739772	2	240901294	Hip circumference adjusted for BMI	0.022	[0.014-0.03] unit decrease	1e-08	www.ncbi.nlm.nih.gov/pubmed/25673412
cg08694578	rs6437219	2	240904616	Lung function (FVC)	0.0185	[0.014-0.023] unit increase	1e-13	www.ncbi.nlm.nih.gov/pubmed/30804560
cg08694578	rs4417704	2	240907156	Joint mobility (Beighton score)	0.087	[0.062-0.111] unit increase	6e-12	www.ncbi.nlm.nih.gov/pubmed/27182965
cg08694578	rs4675855	2	240909904	Lung function (FEV1/FVC)			7e-11	www.ncbi.nlm.nih.gov/pubmed/30595370
cg08694578	rs79264696	2	240986426	Height			4e-14	www.ncbi.nlm.nih.gov/pubmed/30595370
cg08694578	rs9288725	2	240997747	Height	0.0224055	[0.016-0.029] unit decrease	1e-11	www.ncbi.nlm.nih.gov/pubmed/31562340
cg08694578	rs13403657	2	241004033	Toxicity response to radiotherapy in prostate cancer (hematuria) (time to event)	3.26	[2.17-4.90]	1e-08	www.ncbi.nlm.nih.gov/pubmed/31095341
cg08694578	rs78127965	2	241040676	Height			1e-14	www.ncbi.nlm.nih.gov/pubmed/30595370
cg08694578	rs6437234	2	241079873	Blood protein levels	0.83	[0.77-0.89] unit increase	2e-156	www.ncbi.nlm.nih.gov/pubmed/29875488
cg08694578	rs59345329	2	241144348	Height	0.0333695	[0.027-0.04] unit increase	1e-23	www.ncbi.nlm.nih.gov/pubmed/31562340
cg08694578	rs113492892	2	241236980	Intraocular pressure	0.0906	[0.059-0.122] unit increase	7e-09	www.ncbi.nlm.nih.gov/pubmed/29617998
cg08694578	rs75590598	2	241246239	Eosinophil counts			1e-35	www.ncbi.nlm.nih.gov/pubmed/30595370
cg08694578	rs10933548	2	241295422	Waist circumference adjusted for body mass index			1e-11	www.ncbi.nlm.nih.gov/pubmed/31669095
cg08694578	rs10933548	2	241295422	Height			3e-26	www.ncbi.nlm.nih.gov/pubmed/30595370
cg08694578	rs6743226	2	241297557	Waist circumference adjusted for BMI (adjusted for smoking behaviour)	0.018	[0.012-0.024] unit increase	7e-12	www.ncbi.nlm.nih.gov/pubmed/28443625
cg08694578	rs6743226	2	241297557	Waist circumference adjusted for BMI (joint analysis main effects and smoking interaction)			3e-11	www.ncbi.nlm.nih.gov/pubmed/28443625
cg08694578	rs6743226	2	241297557	Waist circumference adjusted for BMI in non-smokers	0.019	[0.013-0.025] unit increase	9e-11	www.ncbi.nlm.nih.gov/pubmed/28443625
cg08694578	rs59104589	2	241298487	Fibrinogen levels	0.0083	NR unit decrease	8e-19	www.ncbi.nlm.nih.gov/pubmed/26561523
cg08694578	rs59104589	2	241298487	Fibrinogen levels	0.0081	unit increase	2e-14	www.ncbi.nlm.nih.gov/pubmed/28107422
cg08694578	rs59104589	2	241298487	Apolipoprotein B levels	0.0143727	[0.01-0.019] unit increase	3e-11	www.ncbi.nlm.nih.gov/pubmed/32203549
cg08694578	rs59104589	2	241298487	HDL cholesterol levels	0.0150125	[0.011-0.019] unit decrease	4e-14	www.ncbi.nlm.nih.gov/pubmed/32203549
cg08694578	rs59104589	2	241298487	Apolipoprotein A1 levels	0.0170267	[0.013-0.021] unit decrease	8e-17	www.ncbi.nlm.nih.gov/pubmed/32203549
cg08694578	rs1134941	2	241315963	Male-pattern baldness	0.0260636	[0.02-0.032] unit increase	6e-17	www.ncbi.nlm.nih.gov/pubmed/30573740
cg08694578	rs1134941	2	241315963	Balding type 1			1e-09	www.ncbi.nlm.nih.gov/pubmed/30595370
cg08694578	rs12694997	2	241323571	Height	0.024	[NR] unit decrease	1e-08	www.ncbi.nlm.nih.gov/pubmed/20881960
cg08694578	rs4234100	2	241325858	Lung function (FEV1/FVC)			1e-13	www.ncbi.nlm.nih.gov/pubmed/30595370
cg08694578	rs182193570	2	241353283	Cerebrospinal fluid immune biomarker levels	26.143	NR unit increase	6e-09	www.ncbi.nlm.nih.gov/pubmed/32066700
cg08694578	rs3755397	2	241355498	Eosinophil percentage of white cells	0.0453072	[0.033-0.057] unit decrease	6e-14	www.ncbi.nlm.nih.gov/pubmed/27863252
cg08694578	rs3755397	2	241355498	Eosinophil counts	0.0477799	[0.036-0.06] unit decrease	2e-15	www.ncbi.nlm.nih.gov/pubmed/27863252
cg08694578	rs3755397	2	241355498	Neutrophil percentage of granulocytes	0.0453318	[0.033-0.057] unit increase	7e-14	www.ncbi.nlm.nih.gov/pubmed/27863252
cg08694578	rs3755397	2	241355498	Sum eosinophil basophil counts	0.0479923	[0.036-0.06] unit decrease	2e-15	www.ncbi.nlm.nih.gov/pubmed/27863252
cg08694578	rs3755397	2	241355498	Eosinophil percentage of granulocytes	0.0441912	[0.032-0.056] unit decrease	3e-13	www.ncbi.nlm.nih.gov/pubmed/27863252
cg08694578	rs3755397	2	241355498	Chronic lymphocytic leukemia	1.32	[1.22-1.43]	9e-12	www.ncbi.nlm.nih.gov/pubmed/28165464
cg08694578	rs1476698	2	241357034	Fibrinogen	0.007	[0.005-0.009] unit increase	2e-09	www.ncbi.nlm.nih.gov/pubmed/23969696
cg08694578	rs1476698	2	241357034	Fibrinogen levels	0.0075	unit increase	4e-12	www.ncbi.nlm.nih.gov/pubmed/28107422
cg08694578	rs1476698	2	241357034	C-reactive protein levels	0.0195591	[0.015-0.024] unit decrease	1e-20	www.ncbi.nlm.nih.gov/pubmed/31900758
cg08694578	rs6753106 x rs4750994	2 x 10	241327548 x 128720239	Neurofibrillary tangles (SNP x SNP interaction)			3e-09	www.ncbi.nlm.nih.gov/pubmed/32450446
cg08694578	rs1133353 x rs7129620	2 x 11	240582850 x 41016530	Total PHF-tau (SNP x SNP interaction)			3e-10	www.ncbi.nlm.nih.gov/pubmed/32450446
cg08694578	rs1133353 x rs7129620	2 x 11	240582850 x 41016530	Neurofibrillary tangles (SNP x SNP interaction)			3e-08	www.ncbi.nlm.nih.gov/pubmed/32450446
cg08694578	rs1133353 x rs9553712	2 x 13	240582850 x 26040008	Total PHF-tau (SNP x SNP interaction)			2e-12	www.ncbi.nlm.nih.gov/pubmed/32450446
cg08694578	rs1133353 x rs7229278	2 x 18	240582850 x 49496556	Total PHF-tau (SNP x SNP interaction)			4e-08	www.ncbi.nlm.nih.gov/pubmed/32450446
cg08694578	rs6745084 x rs1573329	2 x 21	240823162 x 23631814	Total PHF-tau (SNP x SNP interaction)			1e-11	www.ncbi.nlm.nih.gov/pubmed/32450446
cg08694578	rs1133353 x rs2839044	2 x 21	240582850 x 45903828	Total PHF-tau (SNP x SNP interaction)			8e-14	www.ncbi.nlm.nih.gov/pubmed/32450446
cg08694578	rs987559 x rs13420604	2 x 2	241381668 x 216972865	Neurofibrillary tangles (SNP x SNP interaction)			2e-09	www.ncbi.nlm.nih.gov/pubmed/32450446
cg08694578	rs1133353 x rs1460485	2 x 4	240582850 x 21454254	Total PHF-tau (SNP x SNP interaction)			1e-08	www.ncbi.nlm.nih.gov/pubmed/32450446
cg12217831	rs75321045	8	40625519	Pediatric areal bone mineral density (concordant skeletal phenotype)	0.61	[0.39-0.83] unit increase	3e-08	www.ncbi.nlm.nih.gov/pubmed/29240982
cg12217831	rs75321045	8	40625519	Pediatric areal bone mineral density (concordant skeletal phenotype)	0.61	[0.39-0.83] unit increase	3e-08	www.ncbi.nlm.nih.gov/pubmed/29240982
cg12217831	rs2722425	8	40626720	Fasting plasma glucose			2e-08	www.ncbi.nlm.nih.gov/pubmed/17903298
cg12217831	rs4472504	8	40689598	Adolescent idiopathic scoliosis			1e-33	www.ncbi.nlm.nih.gov/pubmed/30019117
cg12217831	rs184622626	8	40782400	Waist circumference	0.1097	[0.071-0.149] unit increase	4e-08	www.ncbi.nlm.nih.gov/pubmed/28552196
cg12217831	rs184622626	8	40782400	Waist circumference	0.1097	[0.071-0.149] unit increase	4e-08	www.ncbi.nlm.nih.gov/pubmed/28552196
cg12217831	rs869422	8	40866451	Myopia	1.10742	[1.09-1.13]	4e-31	www.ncbi.nlm.nih.gov/pubmed/27182965
cg12217831	rs869422	8	40866451	Spherical equivalent	0.13	[0.11-0.15] unit increase	9e-22	www.ncbi.nlm.nih.gov/pubmed/32352494
cg12217831	rs7829127	8	40868875	Refractive error	0.116	[0.081-0.151] unit increase	4e-10	www.ncbi.nlm.nih.gov/pubmed/23396134
cg12217831	rs7829127	8	40868875	Myopia (age of diagnosis)	0.0915	[0.074-0.109] unit decrease	8e-26	www.ncbi.nlm.nih.gov/pubmed/29808027
cg12217831	rs7829127	8	40868875	Spherical equivalent or myopia (age of diagnosis)	10.911	[NR] z score decrease	1e-27	www.ncbi.nlm.nih.gov/pubmed/29808027
cg12217831	rs16890057	8	40869063	Refractive error			2e-81	www.ncbi.nlm.nih.gov/pubmed/32231278
cg12217831	rs2137277	8	40877143	Spherical equivalent (joint analysis main effects and education interaction)			4e-09	www.ncbi.nlm.nih.gov/pubmed/27020472
cg12217831	rs4736916	8	41093987	Height			1e-08	www.ncbi.nlm.nih.gov/pubmed/30595370
cg12217831	rs11774048	8	41179038	Lung function (FEV1/FVC)			7e-10	www.ncbi.nlm.nih.gov/pubmed/30595370
cg12217831	rs3055861	8	41309119	Blood protein levels	0.19	[0.13-0.25] unit decrease	5e-14	www.ncbi.nlm.nih.gov/pubmed/29875488
cg12217831	rs72643819	8	41309674	Height			2e-13	www.ncbi.nlm.nih.gov/pubmed/30595370
cg12217831	rs138942288	8	41336114	Blood protein levels	1.4	[1.05-1.75] unit increase	4e-15	www.ncbi.nlm.nih.gov/pubmed/29875488
cg12217831	rs2256220 x rs9643848	10 x 8	24567385 x 41333434	Total PHF-tau (SNP x SNP interaction)			2e-08	www.ncbi.nlm.nih.gov/pubmed/32450446
cg12217831	rs7039988 x rs10106323	9 x 8	4420767 x 41453703	Total PHF-tau (SNP x SNP interaction)			3e-08	www.ncbi.nlm.nih.gov/pubmed/32450446
cg11388673 & cg08799779	rs28719775	8	142857161	Height			9e-22	www.ncbi.nlm.nih.gov/pubmed/30595370
cg11388673 & cg08799779	rs12674916	8	142876542	Androstenedione levels	0.0980283	[0.067-0.129] unit decrease	4e-10	www.ncbi.nlm.nih.gov/pubmed/31169883
cg11388673 & cg08799779	rs5895733	8	142878062	Androstenedione levels	0.0846384	[0.055-0.115] unit decrease	4e-08	www.ncbi.nlm.nih.gov/pubmed/31169883
cg11388673 & cg08799779	rs10093796	8	142897008	Estrone levels	1.17	[0.78-1.56] pg/ml increase	1e-08	www.ncbi.nlm.nih.gov/pubmed/29325096
cg11388673 & cg08799779	rs62525059	8	142901545	Systolic blood pressure	0.02741	[0.02-0.035] unit decrease	4e-12	www.ncbi.nlm.nih.gov/pubmed/29403010
cg11388673 & cg08799779	rs62525059	8	142901545	Diastolic blood pressure	0.2952	[0.2-0.39] unit decrease	3e-09	www.ncbi.nlm.nih.gov/pubmed/30487518
cg11388673 & cg08799779	rs62525059	8	142901545	Mean arterial pressure	0.3746	[0.27-0.48] unit decrease	1e-11	www.ncbi.nlm.nih.gov/pubmed/30487518
cg11388673 & cg08799779	rs62525059	8	142901545	Hypertension	0.0787	[0.051-0.106] unit decrease	2e-08	www.ncbi.nlm.nih.gov/pubmed/30487518
cg11388673 & cg08799779	rs62525059	8	142901545	Systolic blood pressure	0.5344	[0.38-0.69] unit decrease	7e-12	www.ncbi.nlm.nih.gov/pubmed/30487518
cg11388673 & cg08799779	rs7463212	8	142910442	Medication use (calcium channel blockers)	0.0474549	[0.032-0.063] unit increase	4e-09	www.ncbi.nlm.nih.gov/pubmed/31015401
cg11388673 & cg08799779	rs3802228	8	142910802	Systolic blood pressure	0.2144	[0.15-0.28] mmHg increase	1e-10	www.ncbi.nlm.nih.gov/pubmed/30578418
cg11388673 & cg08799779	rs3802230	8	142911448	Systolic blood pressure			8e-19	www.ncbi.nlm.nih.gov/pubmed/30595370
cg11388673 & cg08799779	rs6418	8	142914947	Mean arterial pressure	0.03049	[0.021-0.04] unit decrease novel	9e-11	www.ncbi.nlm.nih.gov/pubmed/29403010
cg11388673 & cg08799779	rs6418	8	142914947	Systolic blood pressure	0.6222	[0.44-0.8] unit increase	1e-11	www.ncbi.nlm.nih.gov/pubmed/30487518
cg11388673 & cg08799779	rs6418	8	142914947	Diastolic blood pressure	0.3474	[0.23-0.46] unit increase	3e-09	www.ncbi.nlm.nih.gov/pubmed/30487518
cg11388673 & cg08799779	rs6418	8	142914947	Mean arterial pressure	0.4387	[0.31-0.57] unit increase	1e-11	www.ncbi.nlm.nih.gov/pubmed/30487518
cg11388673 & cg08799779	rs6418	8	142914947	Hypertension	0.0871	[0.056-0.118] unit increase	3e-08	www.ncbi.nlm.nih.gov/pubmed/30487518
cg11388673 & cg08799779	rs11781816	8	142916379	Cardiovascular disease			6e-09	www.ncbi.nlm.nih.gov/pubmed/30595370
cg11388673 & cg08799779	rs12679242	8	142916672	Hypertension	0.0804	[0.057-0.104] unit decrease	2e-11	www.ncbi.nlm.nih.gov/pubmed/30487518
cg11388673 & cg08799779	rs7011889	8	142923844	Medication use (diuretics)	0.047267	[0.032-0.063] unit decrease	3e-09	www.ncbi.nlm.nih.gov/pubmed/31015401
cg11388673 & cg08799779	rs138088171	8	142938855	Mean arterial pressure	0.3502	[0.26-0.44] unit decrease	3e-13	www.ncbi.nlm.nih.gov/pubmed/30487518
cg11388673 & cg08799779	rs138088171	8	142938855	Systolic blood pressure	0.5203	[0.39-0.65] unit decrease	2e-14	www.ncbi.nlm.nih.gov/pubmed/30487518
cg11388673 & cg08799779	rs138088171	8	142938855	Diastolic blood pressure	0.2861	[0.2-0.37] unit decrease	3e-11	www.ncbi.nlm.nih.gov/pubmed/30487518
cg11388673 & cg08799779	rs9692804	8	142977208	Androstenedione levels	0.0900147	[0.062-0.118] unit increase	3e-10	www.ncbi.nlm.nih.gov/pubmed/31169883
cg11388673 & cg08799779	rs62524579	8	142979538	Diastolic blood pressure	0.175	[0.12-0.23] unit decrease	4e-09	www.ncbi.nlm.nih.gov/pubmed/28135244
cg11388673 & cg08799779	rs62524579	8	142979538	Diastolic blood pressure	0.147	unit increase	6e-10	www.ncbi.nlm.nih.gov/pubmed/27841878
cg11388673 & cg08799779	rs62524579	8	142979538	Systolic blood pressure	0.244	unit increase	3e-10	www.ncbi.nlm.nih.gov/pubmed/27841878
cg11388673 & cg08799779	rs62524579	8	142979538	Systolic blood pressure	0.5532	[0.37-0.74] unit decrease	7e-09	www.ncbi.nlm.nih.gov/pubmed/30487518
cg11388673 & cg08799779	rs62523388	8	143160497	Self-reported math ability (MTAG)	0.0112	[0.0075-0.0149] unit decrease	5e-09	www.ncbi.nlm.nih.gov/pubmed/30038396
cg11388673 & cg08799779	rs62523388	8	143160497	Self-reported math ability	0.0122	[0.0081-0.0163] unit increase	4e-09	www.ncbi.nlm.nih.gov/pubmed/30038396
cg11388673 & cg08799779	rs56068534	8	143178722	Smoking initiation (ever regular vs never regular) (MTAG)	0.00650061	[0.0043-0.0087] unit increase	3e-09	www.ncbi.nlm.nih.gov/pubmed/30643251
cg11388673 & cg08799779	rs78123380	8	143215145	HDL cholesterol	0.0473	[0.032-0.063]	3e-09	www.ncbi.nlm.nih.gov/pubmed/30275531
cg11388673 & cg08799779	rs56960668	8	143218568	HDL cholesterol levels in current drinkers	0.007	NR unit increase	1e-12	www.ncbi.nlm.nih.gov/pubmed/30698716
cg11388673 & cg08799779	rs56960668	8	143218568	HDL cholesterol levels in current drinkers	0.008	NR unit increase	2e-09	www.ncbi.nlm.nih.gov/pubmed/30698716
cg11388673 & cg08799779	rs56960668	8	143218568	HDL cholesterol levels	0.00739	NR unit increase	2e-10	www.ncbi.nlm.nih.gov/pubmed/30698716
cg11388673 & cg08799779	rs56960668	8	143218568	HDL cholesterol levels x alcohol consumption (drinkers vs non-drinkers) interaction (2df)			8e-13	www.ncbi.nlm.nih.gov/pubmed/30698716
cg11388673 & cg08799779	rs56960668	8	143218568	HDL cholesterol levels x alcohol consumption (drinkers vs non-drinkers) interaction (2df)			8e-18	www.ncbi.nlm.nih.gov/pubmed/30698716
cg11388673 & cg08799779	rs56960668	8	143218568	HDL cholesterol x physical activity interaction (2df test)			4e-09	www.ncbi.nlm.nih.gov/pubmed/30670697
cg11388673 & cg08799779	rs56960668	8	143218568	HDL cholesterol levels x alcohol consumption (regular vs non-regular drinkers) interaction (2df)			7e-16	www.ncbi.nlm.nih.gov/pubmed/30698716
cg11388673 & cg08799779	rs56960668	8	143218568	HDL cholesterol levels x alcohol consumption (regular vs non-regular drinkers) interaction (2df)			9e-12	www.ncbi.nlm.nih.gov/pubmed/30698716
cg11388673 & cg08799779	rs7817574	8	143220400	HDL cholesterol levels	0.0331636	[0.028-0.038] unit decrease	4e-42	www.ncbi.nlm.nih.gov/pubmed/32203549
cg11388673 & cg08799779	rs7817574	8	143220400	Apolipoprotein A1 levels	0.0361808	[0.031-0.041] unit decrease	1e-46	www.ncbi.nlm.nih.gov/pubmed/32203549
cg11388673 & cg08799779	rs10087900	8	143221248	High density lipoprotein cholesterol levels	0.027	unit increase	2e-09	www.ncbi.nlm.nih.gov/pubmed/29507422
cg11388673 & cg08799779	rs72691637	8	143224800	Triglyceride levels	0.0152592	[0.01-0.02] unit increase	3e-09	www.ncbi.nlm.nih.gov/pubmed/32203549
cg11388673 & cg08799779	rs6987719	8	143227887	Mean corpuscular hemoglobin			3e-09	www.ncbi.nlm.nih.gov/pubmed/30595370
cg11388673 & cg08799779	rs4495442	8	143251666	Red blood cell count			1e-08	www.ncbi.nlm.nih.gov/pubmed/30595370
cg11388673 & cg08799779	rs2293922	8	143276977	Height			3e-32	www.ncbi.nlm.nih.gov/pubmed/30595370
cg11388673 & cg08799779	rs62524728	8	143320168	Height	0.0328967	[0.025-0.041] unit decrease	1e-15	www.ncbi.nlm.nih.gov/pubmed/31562340
cg11388673 & cg08799779	rs4875043	8	143414602	HDL cholesterol levels	0.0149835	[0.01-0.02] unit increase	1e-10	www.ncbi.nlm.nih.gov/pubmed/32203549
cg11388673 & cg08799779	rs4875043	8	143414602	Apolipoprotein A1 levels	0.0151542	[0.01-0.02] unit increase	3e-10	www.ncbi.nlm.nih.gov/pubmed/32203549
cg11388673 & cg08799779	rs73715668	8	143544551	White blood cell count			3e-09	www.ncbi.nlm.nih.gov/pubmed/30595370
cg11388673 & cg08799779	rs1545536	8	143560999	C-reactive protein levels	0.0202871	[0.016-0.025] unit increase	6e-19	www.ncbi.nlm.nih.gov/pubmed/31900758
cg11388673 & cg08799779	rs1545536	8	143560999	Mouth ulcers	1.05293	[1.04-1.06]	5e-23	www.ncbi.nlm.nih.gov/pubmed/30837455
cg11388673 & cg08799779	rs4873803	8	143572424	Schizophrenia			1e-09	www.ncbi.nlm.nih.gov/pubmed/31268507
cg11388673 & cg08799779	rs10866912	8	143573145	Schizophrenia	1.27	[1.17-1.38]	4e-08	www.ncbi.nlm.nih.gov/pubmed/31268507
cg11388673 & cg08799779	rs3210186	8	143600141	Red cell distribution width	0.0298126	[0.022-0.038] unit increase	1e-13	www.ncbi.nlm.nih.gov/pubmed/28957414
cg11388673 & cg08799779	rs2242090	8	143606566	Red cell distribution width			4e-46	www.ncbi.nlm.nih.gov/pubmed/30595370
cg11388673 & cg08799779	rs10100154	8	143708956	Appendicular lean mass	0.0482252	[0.032-0.064] unit increase	2e-08	www.ncbi.nlm.nih.gov/pubmed/31761296
cg11388673 & cg08799779	rs9650469	8	143755160	Height			2e-18	www.ncbi.nlm.nih.gov/pubmed/30595370
cg11388673 & cg08799779	rs4875053	8	143790241	Menarche (age at onset)	0.03	[0.018-0.042] unit increase	1e-08	www.ncbi.nlm.nih.gov/pubmed/25231870
cg11388673 & cg08799779	rs380904 x rs8086028	8 x 18	143483735 x 10737781	Venous thromboembolism (SNP x SNP interaction)	1.67	[NR]	5e-10	www.ncbi.nlm.nih.gov/pubmed/23509962
cg14126408	rs7918642	10	43843209	Adolescent idiopathic scoliosis			3e-13	www.ncbi.nlm.nih.gov/pubmed/30019117
cg14126408	rs11238754	10	43871707	Heel bone mineral density	0.0124504	[0.0084-0.0165] unit decrease	5e-11	www.ncbi.nlm.nih.gov/pubmed/30048462
cg14126408	rs11238756	10	43871839	Heel bone mineral density	0.0118622	[0.0082-0.0155] unit decrease	2e-10	www.ncbi.nlm.nih.gov/pubmed/30598549
cg14126408	rs11238756	10	43871839	Heel bone mineral density			3e-11	www.ncbi.nlm.nih.gov/pubmed/30595370
cg14126408	rs1870634	10	43985363	Coronary artery disease	1.08	[1.06- 1.10]	6e-15	www.ncbi.nlm.nih.gov/pubmed/26343387
cg14126408	rs1870634	10	43985363	Myocardial infarction	1.07	[1.05-1.09]	8e-11	www.ncbi.nlm.nih.gov/pubmed/26343387
cg14126408	rs1870634	10	43985363	Coronary artery disease	0.06	[0.048-0.072] unit decrease	4e-24	www.ncbi.nlm.nih.gov/pubmed/29212778
cg14126408	rs1870634	10	43985363	Coronary artery disease (myocardial infarction, percutaneous transluminal coronary angioplasty, coronary artery bypass grafting, angina or chromic ischemic heart disease)	1.06	[1.05-1.08]	6e-13	www.ncbi.nlm.nih.gov/pubmed/28714975
cg14126408	rs10793514	10	44001523	Coronary artery disease	0.067	[0.053-0.081] unit decrease	5e-24	www.ncbi.nlm.nih.gov/pubmed/29212778
cg14126408	rs11238907	10	44192332	Coronary artery disease			2e-08	www.ncbi.nlm.nih.gov/pubmed/30104761
cg14126408	rs1619661	10	44237935	QT interval (ambient particulate matter interaction)	2.55	[1.65-3.45] unit increase	2e-08	www.ncbi.nlm.nih.gov/pubmed/28749367
cg14126408	rs2457480	10	44244562	Coronary artery disease	0.106	[0.081-0.131] unit increase	2e-16	www.ncbi.nlm.nih.gov/pubmed/29212778
cg14126408	rs1746048	10	44280376	Myocardial infarction (early onset)	1.17	[1.11-1.24]	7e-09	www.ncbi.nlm.nih.gov/pubmed/19198609
cg14126408	rs1746048	10	44280376	Coronary heart disease	1.09	[1.07-1.13]	3e-10	www.ncbi.nlm.nih.gov/pubmed/21378990
cg14126408	rs1746049	10	44280862	Coronary artery disease	1.25	[NR]	2e-09	www.ncbi.nlm.nih.gov/pubmed/26708285
cg14126408	rs1657346	10	44282112	Coronary artery disease	0.0918	[0.074-0.109] unit decrease	2e-24	www.ncbi.nlm.nih.gov/pubmed/29212778
cg14126408	rs1436931	10	44331285	Adolescent idiopathic scoliosis			8e-28	www.ncbi.nlm.nih.gov/pubmed/30019117
cg14126408	rs17482472	10	44364170	Eosinophil counts			4e-18	www.ncbi.nlm.nih.gov/pubmed/30595370
cg14126408	rs266095	10	44368720	Response to anti-retroviral therapy (ddI/d4T) in HIV-1 infection (Grade 3 peripheral neuropathy)	56.3	[NR]	8e-09	www.ncbi.nlm.nih.gov/pubmed/24554482
cg14126408	rs266085	10	44378805	Red blood cell count			2e-16	www.ncbi.nlm.nih.gov/pubmed/30595370
cg14126408	rs72790862	10	44384812	White blood cell count			3e-24	www.ncbi.nlm.nih.gov/pubmed/30595370
cg14126408	rs11819599	10	44648502	Heel bone mineral density			2e-08	www.ncbi.nlm.nih.gov/pubmed/30595370
cg14126408	rs117097449	10	44687273	Smoking initiation (ever regular vs never regular)	1.1236	[1.12-1.13]	2e-08	www.ncbi.nlm.nih.gov/pubmed/31089300
cg14126408	rs11883068 x rs11004362	19 x 10	44012812 x 54542614	Total PHF-tau (SNP x SNP interaction)			3e-15	www.ncbi.nlm.nih.gov/pubmed/32450446
cg14126408	rs11883068 x rs1219786	19 x 10	44012812 x 54543559	Total PHF-tau (SNP x SNP interaction)			3e-11	www.ncbi.nlm.nih.gov/pubmed/32450446
cg14126408	rs2722735 x rs7903496	19 x 10	44345413 x 49651583	Total PHF-tau (SNP x SNP interaction)			2e-13	www.ncbi.nlm.nih.gov/pubmed/32450446
cg14126408	rs11239037 x rs2100172	10 x 2	44418308 x 239062482	Neurofibrillary tangles (SNP x SNP interaction)			2e-08	www.ncbi.nlm.nih.gov/pubmed/32450446
cg14126408	rs10102392 x rs11238734	8 x 10	85555309 x 43839468	Age-related hearing impairment (SNP x SNP interaction)			7e-09	www.ncbi.nlm.nih.gov/pubmed/24939585
cg09399476	rs1549426	12	9282648	Myopia (age of diagnosis)	0.0396	[0.026-0.053] unit decrease	2e-08	www.ncbi.nlm.nih.gov/pubmed/29808027
cg09399476	rs10843459	12	9343806	Adolescent idiopathic scoliosis			2e-37	www.ncbi.nlm.nih.gov/pubmed/30019117
cg09399476	rs151060196	12	9593320	DNA methylation variation (age effect)			3e-08	www.ncbi.nlm.nih.gov/pubmed/30348214
cg09399476	rs3933456	12	9601192	Blood protein levels	0.213	[0.16-0.26] unit increase	2e-16	www.ncbi.nlm.nih.gov/pubmed/30072576
cg09399476	rs2080208	12	9710374	HDL cholesterol levels x short total sleep time interaction (2df test)	0.00419	[0.0013-0.0071] unit increase	5e-12	www.ncbi.nlm.nih.gov/pubmed/31719535
cg09399476	rs7977720	12	9713753	Multiple sclerosis	1.09951	NR	5e-24	www.ncbi.nlm.nih.gov/pubmed/31604244
cg09399476	rs10466829	12	9723495	Multiple sclerosis	1.09	[1.08-1.11]	1e-08	www.ncbi.nlm.nih.gov/pubmed/21833088
cg09399476	rs10844639	12	9736166	Lymphocyte counts	0.0401	[0.028-0.052] unit increase novel	6e-11	www.ncbi.nlm.nih.gov/pubmed/29403010
cg09399476	rs10772108	12	9746454	White blood cell count	0.0298859	[0.022-0.037] unit increase	4e-15	www.ncbi.nlm.nih.gov/pubmed/27863252
cg09399476	rs10844682	12	9747028	Monocyte percentage of white cells	0.0263773	[0.019-0.034] unit decrease	3e-12	www.ncbi.nlm.nih.gov/pubmed/27863252
cg09399476	rs11052877	12	9753094	Multiple sclerosis	1.09		6e-13	www.ncbi.nlm.nih.gov/pubmed/24076602
cg09399476	rs10844706	12	9757536	Lymphocyte counts	0.0686041	[0.061-0.076] unit increase	2e-75	www.ncbi.nlm.nih.gov/pubmed/27863252
cg09399476	rs10844706	12	9757536	Lymphocyte percentage of white cells	0.0503498	[0.043-0.058] unit increase	3e-42	www.ncbi.nlm.nih.gov/pubmed/27863252
cg09399476	rs4763879	12	9757568	Type 1 diabetes	1.09	[1.02-1.16]	2e-11	www.ncbi.nlm.nih.gov/pubmed/19430480
cg09399476	rs3176789	12	9760134	Lymphocyte percentage of white cells	0.0590827	[0.051-0.067] unit decrease	9e-50	www.ncbi.nlm.nih.gov/pubmed/27863252
cg09399476	rs3176789	12	9760134	Neutrophil percentage of white cells	0.0429251	[0.035-0.051] unit increase	5e-27	www.ncbi.nlm.nih.gov/pubmed/27863252
cg09399476	rs1861090	12	9777083	Lymphocyte counts	0.0656422	[0.058-0.073] unit decrease	9e-62	www.ncbi.nlm.nih.gov/pubmed/27863252
cg09399476	rs12423545	12	9786628	Medication use (thyroid preparations)	0.107592	[0.088-0.127] unit increase	1e-27	www.ncbi.nlm.nih.gov/pubmed/31015401
cg09399476	rs28588142	12	9945010	White blood cell count			4e-10	www.ncbi.nlm.nih.gov/pubmed/30595370
cg09399476	rs34183666	12	9957942	Blood protein levels	0.36	[0.3-0.42] unit decrease	3e-41	www.ncbi.nlm.nih.gov/pubmed/29875488
cg09399476	rs544605	12	9994108	Blood protein levels	0.504	[0.45-0.56] unit decrease	5e-70	www.ncbi.nlm.nih.gov/pubmed/30072576
cg09399476	rs7970682	12	10007469	Blood protein levels	1.056	[1.02-1.09] unit decrease	1e-300	www.ncbi.nlm.nih.gov/pubmed/30072576
cg09399476	rs10845051	12	10138847	Educational attainment (years of education)	0.0083	[0.0056-0.011] unit increase	4e-09	www.ncbi.nlm.nih.gov/pubmed/30038396
cg09399476	rs10845051	12	10138847	Educational attainment (MTAG)	0.0076	[0.0051-0.0101] unit increase	8e-09	www.ncbi.nlm.nih.gov/pubmed/30038396
cg09399476	rs2742112	12	10172529	Educational attainment (years of education)	0.0084	[0.0055-0.0113] unit increase	2e-08	www.ncbi.nlm.nih.gov/pubmed/30038396
cg09399476	rs12702978 x rs7295241	7 x 12	10084704 x 10494567	Total PHF-tau (SNP x SNP interaction)			3e-10	www.ncbi.nlm.nih.gov/pubmed/32450446
cg09399476	rs1965881 x rs7135910	18 x 12	9659379 x 95896170	Total PHF-tau (SNP x SNP interaction)			2e-12	www.ncbi.nlm.nih.gov/pubmed/32450446
cg27052152	rs2370823	12	54138553	Red cell distribution width			6e-16	www.ncbi.nlm.nih.gov/pubmed/30595370
cg27052152	rs1872636	12	54142750	Waist-to-hip ratio adjusted for BMI			4e-09	www.ncbi.nlm.nih.gov/pubmed/31669095
cg27052152	rs11170829	12	54148144	Adolescent idiopathic scoliosis			7e-29	www.ncbi.nlm.nih.gov/pubmed/30019117
cg27052152	rs11834788	12	54201762	Body mass index			3e-08	www.ncbi.nlm.nih.gov/pubmed/31669095
cg27052152	rs57281063	12	54266643	Alcohol consumption	0.007	[0.005-0.009] unit increase	8e-11	www.ncbi.nlm.nih.gov/pubmed/31358974
cg27052152	rs4759074	12	54270313	Meat-related diet	0.0147949	[0.01-0.0196] unit decrease	2e-09	www.ncbi.nlm.nih.gov/pubmed/32066663
cg27052152	rs17110109	12	54275124	Male-pattern baldness	0.0193753	[0.013-0.026] unit increase	9e-10	www.ncbi.nlm.nih.gov/pubmed/30573740
cg27052152	rs17110109	12	54275124	Educational attainment (MTAG)	0.0098	[0.0073-0.0123] unit decrease	4e-13	www.ncbi.nlm.nih.gov/pubmed/30038396
cg27052152	rs17110109	12	54275124	Educational attainment (years of education)	0.0093	[0.0066-0.012] unit decrease	1e-10	www.ncbi.nlm.nih.gov/pubmed/30038396
cg27052152	rs17110109	12	54275124	Highest math class taken (MTAG)	0.0114	[0.0081-0.0147] unit decrease	2e-11	www.ncbi.nlm.nih.gov/pubmed/30038396
cg27052152	rs4237798	12	54277096	Body mass index			1e-11	www.ncbi.nlm.nih.gov/pubmed/30595370
cg27052152	rs3809162	12	54280451	Alcohol consumption (drinks per week)	0.00906092	[0.0061-0.012] unit increase	1e-09	www.ncbi.nlm.nih.gov/pubmed/30643251
cg27052152	rs35979828	12	54292096	Mean corpuscular volume	0.0604806	[0.047-0.074] unit increase	2e-18	www.ncbi.nlm.nih.gov/pubmed/27863252
cg27052152	rs35979828	12	54292096	Red cell distribution width	0.0736574	[0.058-0.089] unit decrease	3e-21	www.ncbi.nlm.nih.gov/pubmed/28957414
cg27052152	rs35979828	12	54292096	Granulocyte percentage of myeloid white cells	0.0466495	[0.033-0.06] unit increase	2e-11	www.ncbi.nlm.nih.gov/pubmed/27863252
cg27052152	rs35979828	12	54292096	Red cell distribution width	0.0665133	[0.053-0.08] unit decrease	7e-22	www.ncbi.nlm.nih.gov/pubmed/27863252
cg27052152	rs35979828	12	54292096	Monocyte count	0.0414963	[0.028-0.055] unit decrease	3e-09	www.ncbi.nlm.nih.gov/pubmed/27863252
cg27052152	rs35979828	12	54292096	Monocyte percentage of white cells	0.0499144	[0.036-0.064] unit decrease	8e-13	www.ncbi.nlm.nih.gov/pubmed/27863252
cg27052152	rs35979828	12	54292096	Mean corpuscular hemoglobin	0.0431627	[0.03-0.057] unit increase	4e-10	www.ncbi.nlm.nih.gov/pubmed/27863252
cg27052152	rs35979828	12	54292096	Mean platelet volume	0.107209	[0.093-0.121] unit increase	6e-52	www.ncbi.nlm.nih.gov/pubmed/27863252
cg27052152	rs35979828	12	54292096	Eosinophil counts			1e-17	www.ncbi.nlm.nih.gov/pubmed/30595370
cg27052152	rs35979828	12	54292096	Mean corpuscular hemoglobin			9e-27	www.ncbi.nlm.nih.gov/pubmed/30595370
cg27052152	rs35979828	12	54292096	Red blood cell count			3e-20	www.ncbi.nlm.nih.gov/pubmed/30595370
cg27052152	rs10506328	12	54293448	Mean platelet volume	0.09	[NR] unit decrease	2e-09	www.ncbi.nlm.nih.gov/pubmed/24026423
cg27052152	rs79755767	12	54304624	Red cell distribution width	0.075313	[0.062-0.088] unit decrease	9e-30	www.ncbi.nlm.nih.gov/pubmed/28957414
cg27052152	rs79755767	12	54304624	Red cell distribution width			4e-134	www.ncbi.nlm.nih.gov/pubmed/30595370
cg27052152	rs7299922	12	54308735	Morningness	0.013	[0.0091-0.0169] unit increase	9e-09	www.ncbi.nlm.nih.gov/pubmed/30804565
cg27052152	rs7299922	12	54308735	Chronotype	1.02419		5e-11	www.ncbi.nlm.nih.gov/pubmed/30696823
cg27052152	rs11559982	12	54317790	Platelet count	0.0570626	[0.05-0.064] unit increase	2e-54	www.ncbi.nlm.nih.gov/pubmed/27863252
cg27052152	rs11559982	12	54317790	Platelet distribution width	0.0491745	[0.042-0.056] unit decrease	7e-42	www.ncbi.nlm.nih.gov/pubmed/27863252
cg27052152	rs10876550	12	54318524	Mean platelet volume	0.008	[0.006-0.01] ln(fl) increase	2e-14	www.ncbi.nlm.nih.gov/pubmed/22139419
cg27052152	rs10876550	12	54318524	Platelet count	0.03377	[0.025-0.043] unit increase novel	3e-13	www.ncbi.nlm.nih.gov/pubmed/29403010
cg27052152	rs11451044	12	54322001	Red blood cell count	0.0230163	[0.016-0.03] unit increase	1e-10	www.ncbi.nlm.nih.gov/pubmed/27863252
cg27052152	rs60822569	12	54323725	Mean platelet volume	0.0957711	[0.089-0.103] unit decrease	2e-152	www.ncbi.nlm.nih.gov/pubmed/27863252
cg27052152	rs4759076	12	54336088	Blood protein levels	0.163426	[NR] unit increase	9e-11	www.ncbi.nlm.nih.gov/pubmed/30072576
cg27052152	rs4759076	12	54336088	Blood protein levels	0.152043	[NR] unit decrease	1e-09	www.ncbi.nlm.nih.gov/pubmed/30072576
cg27052152	rs4759076	12	54336088	Blood protein levels	0.2	[0.16-0.24] unit increase	5e-16	www.ncbi.nlm.nih.gov/pubmed/29875488
cg27052152	rs2605490	12	54378312	Waist circumference adjusted for body mass index			6e-09	www.ncbi.nlm.nih.gov/pubmed/31669095
cg27052152	rs62623446	12	54974507	Asthma (childhood onset)			4e-09	www.ncbi.nlm.nih.gov/pubmed/31669095
cg27052152	rs62623446	12	54974507	Hay fever and/or eczema	1.08	[1.057-1.103]	1e-11	www.ncbi.nlm.nih.gov/pubmed/31361310
cg27052152	rs62623446	12	54974507	Atopic asthma			2e-10	www.ncbi.nlm.nih.gov/pubmed/31669095
cg27052152	rs62623446	12	54974507	Asthma (childhood onset)	1.119	[1.09-1.15]	8e-13	www.ncbi.nlm.nih.gov/pubmed/30929738
cg27052152	rs62623446	12	54974507	Asthma	1.082	[1.06-1.11]	2e-09	www.ncbi.nlm.nih.gov/pubmed/30929738
cg27052152	rs62623446	12	54974507	Asthma	1.07133	[1.0467025768701-1.09653363741699]	6e-09	www.ncbi.nlm.nih.gov/pubmed/32296059
cg27052152	rs62623446	12	54974507	Asthma (childhood onset)	1.188	[1.127-1.252]	1e-10	www.ncbi.nlm.nih.gov/pubmed/31036433
cg27052152	rs62623446	12	54974507	Eczema			7e-13	www.ncbi.nlm.nih.gov/pubmed/30595370
cg27052152	rs11833289	12	55057910	Severe influenza A (H1N1) infection			1e-10	www.ncbi.nlm.nih.gov/pubmed/26379185
cg27052152	rs803446 x rs7955104	6 x 12	150944078 x 54494355	Total PHF-tau (SNP x SNP interaction)			9e-09	www.ncbi.nlm.nih.gov/pubmed/32450446
cg14419205	rs11628318	14	102573750	Platelet count	2.572	[1.78-3.37] 10^9/l increase	2e-10	www.ncbi.nlm.nih.gov/pubmed/22139419
cg14419205	rs10132160	14	102591686	Platelet count	0.03939	[0.031-0.048] unit decrease novel	8e-19	www.ncbi.nlm.nih.gov/pubmed/29403010
cg14419205	rs11382616	14	102615129	Platelet count	0.0500196	[0.042-0.058] unit increase	3e-35	www.ncbi.nlm.nih.gov/pubmed/27863252
cg14419205	rs11382616	14	102615129	Plateletcrit	0.0426494	[0.035-0.051] unit increase	6e-26	www.ncbi.nlm.nih.gov/pubmed/27863252
cg14419205	rs11627756	14	102630269	Mean platelet volume	0.0275427	[0.02-0.035] unit decrease	3e-12	www.ncbi.nlm.nih.gov/pubmed/27863252
cg14419205	rs1190335	14	102645021	Red cell distribution width			6e-09	www.ncbi.nlm.nih.gov/pubmed/30595370
cg14419205	rs11628569	14	102724025	Immature fraction of reticulocytes	0.027753	[0.02-0.035] unit decrease	2e-12	www.ncbi.nlm.nih.gov/pubmed/27863252
cg14419205	rs59457020	14	102724506	Asthma			8e-09	www.ncbi.nlm.nih.gov/pubmed/32296059
cg14419205	rs4906259	14	102762080	Asthma	1.05005	[1.03374584627989-1.06660629287547]	1e-09	www.ncbi.nlm.nih.gov/pubmed/32296059
cg14419205	rs12588969	14	102764421	Multiple sclerosis	1.07666	NR	2e-09	www.ncbi.nlm.nih.gov/pubmed/31604244
cg14419205	rs9989163	14	102768675	Allergic disease (asthma, hay fever or eczema)	1.029	[1.02-1.04]	2e-08	www.ncbi.nlm.nih.gov/pubmed/29083406
cg14419205	rs55700915	14	102771615	Type 2 diabetes	1.04	[1.03-1.06]	2e-08	www.ncbi.nlm.nih.gov/pubmed/32499647
cg14419205	rs12887759	14	102772514	Allergic disease (asthma, hay fever or eczema)	1.048	[1.035-1.061]	1e-12	www.ncbi.nlm.nih.gov/pubmed/31361310
cg14419205	rs12886625	14	102772597	Hay fever and/or eczema	1.045	[1.033-1.056]	2e-13	www.ncbi.nlm.nih.gov/pubmed/31361310
cg14419205	rs12886625	14	102772597	Eczema			9e-13	www.ncbi.nlm.nih.gov/pubmed/30595370
cg14419205	rs12147883	14	102773293	Eczema	1.11099	[1.08-1.15]	5e-10	www.ncbi.nlm.nih.gov/pubmed/31361310
cg14419205	rs12147883	14	102773293	Composite immunoglobulin trait (IgA x IgG/IgM)	0.08	NR SD units increase	4e-11	www.ncbi.nlm.nih.gov/pubmed/28628107
cg14419205	rs7158166	14	102775462	HDL cholesterol levels	0.0140645	[0.01-0.018] unit decrease	6e-13	www.ncbi.nlm.nih.gov/pubmed/32203549
cg14419205	rs71421262	14	102777071	Apolipoprotein A1 levels	0.0115301	[0.0076-0.0155] unit decrease	9e-09	www.ncbi.nlm.nih.gov/pubmed/32203549
cg14419205	rs1051750	14	102777609	Immunoglobulin measurement (zinc sulfate turbidity test)	0.08315	[0.056-0.11] unit decrease	1e-09	www.ncbi.nlm.nih.gov/pubmed/29403010
cg14419205	rs71421264	14	102777733	Albumin-globulin ratio	0.04345	[0.034-0.053] unit increase novel	3e-19	www.ncbi.nlm.nih.gov/pubmed/29403010
cg14419205	rs71421264	14	102777733	Asthma (childhood onset)	1.05	[1.04-1.06]	3e-11	www.ncbi.nlm.nih.gov/pubmed/30929738
cg14419205	rs3803286	14	102780133	Body mass index			3e-21	www.ncbi.nlm.nih.gov/pubmed/30595370
cg14419205	rs4906263	14	102782790	Body mass index	0.0176	[0.014-0.021] unit decrease	8e-23	www.ncbi.nlm.nih.gov/pubmed/30239722
cg14419205	rs4906263	14	102782790	Body mass index	0.0176	[0.014-0.021] unit decrease	8e-23	www.ncbi.nlm.nih.gov/pubmed/30239722
cg14419205	rs4906263	14	102782790	Body mass index	0.0176	[0.014-0.021] unit decrease	8e-23	www.ncbi.nlm.nih.gov/pubmed/30239722
cg14419205	rs4906263	14	102782790	Body mass index			7e-20	www.ncbi.nlm.nih.gov/pubmed/31669095
cg14419205	rs8022180	14	102796683	Serum total protein level	0.03881	[0.031-0.047] unit decrease novel	3e-20	www.ncbi.nlm.nih.gov/pubmed/29403010
cg14419205	rs12148050	14	102797451	Multiple sclerosis	1.09		5e-13	www.ncbi.nlm.nih.gov/pubmed/24076602
cg14419205	rs12147246	14	102799507	Multiple sclerosis	1.09433	NR	2e-15	www.ncbi.nlm.nih.gov/pubmed/31604244
cg14419205	rs12432676	14	102814320	Non-albumin protein levels	0.04704	[0.038-0.056] unit decrease novel	2e-24	www.ncbi.nlm.nih.gov/pubmed/29403010
cg14419205	rs12434396	14	102816265	Self-reported math ability (MTAG)	0.0104	[0.0067-0.0141] unit decrease	3e-08	www.ncbi.nlm.nih.gov/pubmed/30038396
cg14419205	rs35471408	14	102818275	Body mass index			4e-08	www.ncbi.nlm.nih.gov/pubmed/31669095
cg14419205	rs149154820	14	102820265	Body mass index			2e-11	www.ncbi.nlm.nih.gov/pubmed/31669095
cg14419205	rs7143963	14	102838088	Body mass index	0.0205524	unit increase	7e-09	www.ncbi.nlm.nih.gov/pubmed/26426971
cg14419205	rs7143963	14	102838088	Body mass index	0.021	[NR] unit decrease	8e-11	www.ncbi.nlm.nih.gov/pubmed/30108127
cg14419205	rs573617232	14	102845519	Lymphocyte percentage of white cells	0.0311094	[0.023-0.04] unit increase	4e-13	www.ncbi.nlm.nih.gov/pubmed/27863252
cg14419205	rs76358155	14	102866918	Eosinophil counts			2e-08	www.ncbi.nlm.nih.gov/pubmed/30595370
cg14419205	rs1131877	14	102875712	Body mass index	0.0172	[0.013-0.021] unit increase	2e-16	www.ncbi.nlm.nih.gov/pubmed/29273807
cg14419205	rs12590238	14	102883860	Waist-hip ratio	0.0141	[0.0096-0.0186] unit decrease	2e-09	www.ncbi.nlm.nih.gov/pubmed/30239722
cg14419205	rs76327888	14	102914066	Predicted visceral adipose tissue	0.0229496	[0.017-0.029] unit increase	3e-12	www.ncbi.nlm.nih.gov/pubmed/31501611
cg14419205	rs2224234	14	102915701	Lymphocyte counts	0.0355251	[0.027-0.044] unit increase	5e-15	www.ncbi.nlm.nih.gov/pubmed/27863252
cg14419205	rs1190234	14	102932369	Body mass index			3e-10	www.ncbi.nlm.nih.gov/pubmed/31669095
cg14419205	rs12432253	14	102934867	Smoking initiation (ever regular vs never regular) (MTAG)	0.0102347	[0.0069-0.0135] unit increase	1e-09	www.ncbi.nlm.nih.gov/pubmed/30643251
cg14419205	rs28592811	14	103084051	Gamma glutamyl transferase levels	0.0364134	[0.028-0.045] unit decrease novel	1e-17	www.ncbi.nlm.nih.gov/pubmed/29403010
cg14419205	rs8017161	14	103096858	Primary biliary cholangitis	1.22	[1.16-1.27]	3e-13	www.ncbi.nlm.nih.gov/pubmed/21399635
cg14419205	rs7151779	14	103099825	Gamma glutamyl transferase levels in low alcohol consumption	0.0342	[0.025-0.044] unit increase	2e-12	www.ncbi.nlm.nih.gov/pubmed/30589442
cg14419205	rs2297067	14	103100448	Platelet count	3.538	[2.45-4.62] 10^9/l increase	2e-10	www.ncbi.nlm.nih.gov/pubmed/22139419
cg14419205	rs2297067	14	103100448	Primary biliary cholangitis	1.38889	NR	6e-19	www.ncbi.nlm.nih.gov/pubmed/26394269
cg14419205	rs2297066	14	103100498	Serum alkaline phosphatase levels	0.03	[0.02-0.04] unit increase	8e-09	www.ncbi.nlm.nih.gov/pubmed/31666285
cg14419205	rs9324058	14	103104598	Mean corpuscular hemoglobin			4e-08	www.ncbi.nlm.nih.gov/pubmed/30595370
cg14419205	rs765807623	14	103105359	Plateletcrit	0.0250022	[0.017-0.033] unit increase	7e-09	www.ncbi.nlm.nih.gov/pubmed/27863252
cg14419205	rs944002	14	103106478	Liver enzyme levels (gamma-glutamyl transferase)	6.3	[4.90-7.70] % increase	6e-29	www.ncbi.nlm.nih.gov/pubmed/22001757
cg14419205	rs944002	14	103106478	Gamma glutamyl transferase levels	0.129	[0.094-0.164] unit increase	5e-13	www.ncbi.nlm.nih.gov/pubmed/22010049
cg14419205	rs944002	14	103106478	Mean platelet volume	0.008	[0.006-0.01] ln(fl) increase	5e-11	www.ncbi.nlm.nih.gov/pubmed/22139419
cg14419205	rs944002	14	103106478	Platelet count	0.04699	[0.037-0.057] unit increase novel	9e-22	www.ncbi.nlm.nih.gov/pubmed/29403010
cg14419205	rs2274685	14	103108733	Gamma glutamyl transferase levels	0.09285	[0.083-0.103] unit increase novel	1e-78	www.ncbi.nlm.nih.gov/pubmed/29403010
cg14419205	rs72706669	14	103214837	Heel bone mineral density			4e-08	www.ncbi.nlm.nih.gov/pubmed/30595370
cg14419205	rs10135205	14	103316504	Eosinophil counts			5e-14	www.ncbi.nlm.nih.gov/pubmed/30595370
cg14419205	rs12432904	14	103345983	Number of sexual partners	0.0153878	[0.01-0.02] unit decrease	8e-10	www.ncbi.nlm.nih.gov/pubmed/30643258
cg14419205	rs138871903	14	103348238	Gamma glutamyl transferase levels	0.1988	[0.17-0.23] unit decrease novel	2e-41	www.ncbi.nlm.nih.gov/pubmed/29403010
cg14419205	rs17616316	14	103356425	Red blood cell traits	0.014	[-0.00364-0.03164] unit increase	8e-11	www.ncbi.nlm.nih.gov/pubmed/23222517
cg14419205	rs7149169	14	103366728	Intelligence	5.649	z-score decrease	2e-08	www.ncbi.nlm.nih.gov/pubmed/29942086
cg14419205	rs12898000	14	103368791	Monocyte count	0.04332	[0.031-0.056] unit increase novel	4e-12	www.ncbi.nlm.nih.gov/pubmed/29403010
cg14419205	rs17616464	14	103373661	Red cell distribution width			3e-09	www.ncbi.nlm.nih.gov/pubmed/30595370
cg14419205	rs375246367	14	103375016	Monocyte percentage of white cells	0.0514505	[0.044-0.059] unit increase	3e-37	www.ncbi.nlm.nih.gov/pubmed/27863252
cg14419205	rs77697190	14	103380462	Mean corpuscular hemoglobin	0.057008	[0.042-0.072] unit increase	2e-14	www.ncbi.nlm.nih.gov/pubmed/27863252
cg14419205	rs77697190	14	103380462	Mean corpuscular hemoglobin			3e-26	www.ncbi.nlm.nih.gov/pubmed/30595370
cg14419205	rs8020912	14	103380937	Granulocyte percentage of myeloid white cells	0.0467643	[0.039-0.055] unit decrease	7e-31	www.ncbi.nlm.nih.gov/pubmed/27863252
cg14419205	rs8022179	14	103380950	Monocyte count	0.0603633	[0.052-0.068] unit increase	3e-50	www.ncbi.nlm.nih.gov/pubmed/27863252
cg14419205	rs117998971	14	103382445	Body mass index			7e-09	www.ncbi.nlm.nih.gov/pubmed/31669095
cg14419205	rs3759579	14	103384935	PR interval	0.42	[0.28-0.56] ms increase	1e-10	www.ncbi.nlm.nih.gov/pubmed/32439900
cg14419205	rs3825566	14	103386388	Hair color			3e-17	www.ncbi.nlm.nih.gov/pubmed/30595370
cg14419205	rs8014182	14	103393625	Systolic blood pressure	0.3397	[0.27-0.41] mmHg decrease	5e-21	www.ncbi.nlm.nih.gov/pubmed/30224653
cg14419205	rs11627052	14	103397139	Optic disc size	0.01	unit increase	5e-09	www.ncbi.nlm.nih.gov/pubmed/31809533
cg14419205	rs35816040	14	103415225	Heel bone mineral density	0.0417568	[0.031-0.052] unit increase	6e-16	www.ncbi.nlm.nih.gov/pubmed/28869591
cg14419205	rs35816040	14	103415225	Heel bone mineral density	0.0418853	[0.032-0.051] unit increase	2e-18	www.ncbi.nlm.nih.gov/pubmed/28869591
cg14419205	rs35816040	14	103415225	Heel bone mineral density	0.0425841	[0.036-0.05] unit increase	3e-34	www.ncbi.nlm.nih.gov/pubmed/28869591
cg14419205	rs35816040	14	103415225	Heel bone mineral density	0.0232417	[0.019-0.027] unit decrease	3e-28	www.ncbi.nlm.nih.gov/pubmed/30048462
cg14419205	rs11623869	14	103417296	Femoral neck bone mineral density	0.04	[NR] unit decrease	5e-16	www.ncbi.nlm.nih.gov/pubmed/22504420
cg14419205	rs35233301	14	103418954	Appendicular lean mass	0.0440837	[0.029-0.059] unit increase	1e-08	www.ncbi.nlm.nih.gov/pubmed/31761296
cg14419205	rs62007683	14	103427734	Type 2 diabetes	1.04	[1.02-1.05]	3e-08	www.ncbi.nlm.nih.gov/pubmed/30297969
cg14419205	rs62007684	14	103427886	Heel bone mineral density	0.0424002	[0.039-0.046] unit increase	5e-104	www.ncbi.nlm.nih.gov/pubmed/30598549
cg14419205	rs17679259	14	103428965	Systolic blood pressure	0.3393	[0.26-0.42] mmHg increase	2e-17	www.ncbi.nlm.nih.gov/pubmed/30578418
cg14419205	rs1951389	14	103432188	White blood cell count			3e-17	www.ncbi.nlm.nih.gov/pubmed/30595370
cg14419205	rs4900575	14	103432832	Height			2e-56	www.ncbi.nlm.nih.gov/pubmed/30595370
cg14419205	rs62007686	14	103433007	Heel bone mineral density	0.0436142	[0.039-0.048] unit increase	2e-91	www.ncbi.nlm.nih.gov/pubmed/30048462
cg14419205	rs62007686	14	103433007	Heel bone mineral density			1e-106	www.ncbi.nlm.nih.gov/pubmed/30595370
cg14419205	rs2273699	14	103457138	Cutaneous melanoma or hair colour			1e-16	www.ncbi.nlm.nih.gov/pubmed/32341527
cg14419205	rs55859054	14	103487329	Blond vs. brown/black hair color	1.0513	NR	1e-09	www.ncbi.nlm.nih.gov/pubmed/30531825
cg14419205	rs75837874	14	103509135	Heel bone mineral density	0.0385635	[0.032-0.045] unit increase	3e-34	www.ncbi.nlm.nih.gov/pubmed/30048462
cg14419205	rs35771849	14	103515605	Height	0.0262003	[0.02-0.032] unit decrease	9e-17	www.ncbi.nlm.nih.gov/pubmed/31562340
cg14419205	rs2071407	14	103520803	Intelligence	7.686	z-score decrease	2e-14	www.ncbi.nlm.nih.gov/pubmed/29942086
cg14419205	rs1136165	14	103521843	Body mass index			1e-15	www.ncbi.nlm.nih.gov/pubmed/30595370
cg14419205	rs1136165	14	103521843	Body mass index			1e-16	www.ncbi.nlm.nih.gov/pubmed/31669095
cg14419205	rs3759582	14	103523555	PR interval	0.5869	[0.39-0.78] ms increase	3e-09	www.ncbi.nlm.nih.gov/pubmed/32439900
cg14419205	rs2765042	14	103524408	General cognitive ability	5.518	z-score decrease	3e-08	www.ncbi.nlm.nih.gov/pubmed/29844566
cg14419205	rs3759584	14	103524462	Eosinophil counts			2e-10	www.ncbi.nlm.nih.gov/pubmed/30595370
cg14419205	rs2765041	14	103525141	High light scatter reticulocyte count	0.0249227	[0.017-0.033] unit decrease	3e-10	www.ncbi.nlm.nih.gov/pubmed/27863252
cg14419205	rs75482283	14	103526255	Height	0.0591	[0.041-0.078] unit increase	3e-10	www.ncbi.nlm.nih.gov/pubmed/28552196
cg14419205	rs911555	14	103533010	Intelligence (MTAG)	0.0185796	[0.013-0.025] unit decrease	2e-09	www.ncbi.nlm.nih.gov/pubmed/29326435
cg14419205	rs8014069	14	103537974	Intelligence	5.926	z-score decrease	3e-09	www.ncbi.nlm.nih.gov/pubmed/29942086
cg14419205	rs12147596	14	103540379	Hemoglobin levels	0.014	[NR] unit increase	2e-09	www.ncbi.nlm.nih.gov/pubmed/32327693
cg14419205	rs11160753	14	103541163	Mean corpuscular volume	0.030118	[0.022-0.038] unit decrease	1e-12	www.ncbi.nlm.nih.gov/pubmed/27863252
cg14419205	rs12885878	14	103541218	Red blood cell count			4e-14	www.ncbi.nlm.nih.gov/pubmed/30595370
cg14419205	rs113044050	14	103541414	Systolic blood pressure			3e-11	www.ncbi.nlm.nih.gov/pubmed/30595370
cg14419205	rs58101275	14	103542083	Branched-chain amino acid levels (Isoleucine)	0.09	[0.061-0.119] unit increase	3e-08	www.ncbi.nlm.nih.gov/pubmed/27898682
cg14419205	rs61996704	14	103545657	Intelligence	5.705	z-score decrease	1e-08	www.ncbi.nlm.nih.gov/pubmed/29942086
cg14419205	rs942866	14	103548598	Well-being spectrum (multivariate analysis)	0.00660886	[0.0047-0.0085] unit increase	1e-11	www.ncbi.nlm.nih.gov/pubmed/30643256
cg14419205	rs12893668	14	103551456	Reticulocyte count	0.0259449	[0.018-0.034] unit increase	7e-11	www.ncbi.nlm.nih.gov/pubmed/27863252
cg14419205	rs10149470	14	103551616	Intelligence (MTAG)	0.0196753	[0.014-0.026] unit decrease	5e-11	www.ncbi.nlm.nih.gov/pubmed/29326435
cg14419205	rs10149470	14	103551616	Cognitive ability (MTAG)	5.982	z score decrease	2e-09	www.ncbi.nlm.nih.gov/pubmed/29186694
cg14419205	rs10149470	14	103551616	Cognitive ability	5.951	z score decrease	3e-09	www.ncbi.nlm.nih.gov/pubmed/29186694
cg14419205	rs10149470	14	103551616	Autism and major depressive disorder (MTAG)	0.049	[0.033-0.065] unit increase	9e-09	www.ncbi.nlm.nih.gov/pubmed/30804558
cg14419205	rs10149470	14	103551616	Depression	1.02041	[1.02-1.02]	7e-22	www.ncbi.nlm.nih.gov/pubmed/30718901
cg14419205	rs10149470	14	103551616	Extremely high intelligence	5.49	NR z score decrease decrease	4e-08	www.ncbi.nlm.nih.gov/pubmed/29520040
cg14419205	rs10149470	14	103551616	anorexia nervosa, attention-deficit/hyperactivity disorder, autism spectrum disorder, bipolar disorder, major depression, obsessive-compulsive disorder, schizophrenia, or Tourette syndrome (pleiotropy)			5e-13	www.ncbi.nlm.nih.gov/pubmed/31835028
cg14419205	rs10149470	14	103551616	Depression	1.03093	[1.02-1.04]	3e-09	www.ncbi.nlm.nih.gov/pubmed/29700475
cg14419205	rs10129426	14	103552118	Intelligence	7.413	z-score increase	1e-13	www.ncbi.nlm.nih.gov/pubmed/29942086
cg14419205	rs10129426	14	103552118	Self-reported math ability (MTAG)	0.0101	[0.0066-0.0136] unit increase	2e-08	www.ncbi.nlm.nih.gov/pubmed/30038396
cg14419205	rs10129426	14	103552118	Cognitive performance (MTAG)	0.0168	[0.012-0.021] unit increase	3e-13	www.ncbi.nlm.nih.gov/pubmed/30038396
cg14419205	rs10129426	14	103552118	Cognitive performance	0.0193	[0.014-0.025] unit increase	2e-11	www.ncbi.nlm.nih.gov/pubmed/30038396
cg14419205	rs7140558	14	103552314	Heel bone mineral density	0.0186528	[0.014-0.023] unit decrease	3e-16	www.ncbi.nlm.nih.gov/pubmed/30048462
cg14419205	rs4906335	14	103554804	Broad depression or schizophrenia			9e-16	www.ncbi.nlm.nih.gov/pubmed/30626913
cg14419205	rs2296483	14	103563455	Positive affect	0.00999372	[0.0066-0.0134] unit increase	6e-09	www.ncbi.nlm.nih.gov/pubmed/30643256
cg14419205	rs2296483	14	103563455	Depressive symptoms	0.00848061	[0.0062-0.0108] unit increase	1e-12	www.ncbi.nlm.nih.gov/pubmed/30643256
cg14419205	rs17315753 x rs8004470	2 x 14	175919707 x 103150781	Diffuse plaques (SNP x SNP interaction)			3e-12	www.ncbi.nlm.nih.gov/pubmed/32450446
